# Supplementary material for: Temporal trends of land-use favourability for the strongly declining little bustard: assessing the role of protected areas
Source: PeerJ. 2024 Jan 4;12:e16661. doi: 10.7717/peerj.16661 (PMC10771766; doi:10.7717/peerj.16661)
Supplement: Supplemental Information 1 [file peerj-12-16661-s001.xlsx]

## Sheet: Favourability modelling
census point	grid	x	y	presence males	artifitialsurface	seminatural	cerealtotal	horticultural	legume	oleaginous	otherculture	trees	woodyarea	water
1	1490	279190	4623886	0	8.93954	4.07438	46.7821	0	40.1892	0.0148013	0	0	0	0
2	11218	277147	4624404	0	5.13871	41.8422	51.6444	0	0	1.3747	0	0	0	0
3	3494	276615	4625870	0	11.834	1.44836	84.8939	0	1.0186	0.805145	0	0	0	0
4	12832	279102	4626121	0	14.4304	60.1191	6.62089	0	15.2621	3.56757	0	0	0	0
5	175	277518	4627187	0	6.57171	26.7087	49.9381	0	0	15.1518	0	1.62975	0	0
6	1939	279196	4628580	0	8.92797	71.8317	0.976261	0	7.97956	8.85848	0	0	0	1.42603
7	5491	280960	4628571	0	8.53438	23.7879	64.5736	0	0	0.455795	0	0	2.64835	0
8	5086	281279	4626582	1	12.1295	30.1874	22.8535	0	33.2143	1.54938	0	0.0658762	0	0
9	8979	282940	4627603	0	8.54525	10.5468	26.7534	0	54.1545	0	0	0	0	0
10	377	283839	4625709	0	8.40356	12.7967	46.2353	1.2225	28.9233	2.41866	0	0	0	0
11	9902	283381	4623651	0	11.0177	14.0882	70.5379	4.35625	0	0	0	0	0	0
12	8015	281409	4623305	0	9.27075	0	78.6758	0	12.0535	0	0	0	0	0
13	5300	281911	4637192	0	9.57381	0.113228	69.0793	0	21.2337	0	0	0	0	0
14	3678	281228	4638281	1	9.10079	44.2661	25.8878	0	17.7623	2.98297	0	0	0	0
15	5981	280579	4635860	0	7.91405	0	59.7822	0	32.3037	0	0	0	0	0
16	7243	278227	4635471	1	9.06332	0	90.9367	0	0	0	0	0	0	0
17	6369	278841	4633819	1	13.1443	46.438	0.304605	0	38.8908	1.22231	0	0	0	0
18	11173	280795	4633655	0	13.0437	0	85.6543	0	1.302	0	0	0	0	0
19	3509	276282	4633188	1	12.1547	11.1932	74.923	0	0	0.0993575	0	0	1.62975	0
20	7723	277579	4632142	1	9.09066	0	80.2061	0	10.7033	0	0	0	0	0
21	1404	276247	4630577	1	10.1803	10.7212	63.3931	0	0	15.7053	0	0	0	0
22	1353	278979	4630767	0	7.85955	6.95467	67.7487	0	7.19634	8.81468	0	1.42603	0	0
23	8104	276083	4628891	1	7.62597	35.6519	42.2986	0	0	14.4236	0	0	0	0
24	10885	273575	4628830	0	11.5219	0.0662444	42.2224	0	6.07699	37.8716	0	2.24091	0	0
25	4252	272754	4625544	0	14.2085	12.8001	34.1081	0	5.02693	32.4303	0	0	1.42604	0
26	5839	272589	4627386	0	7.65802	23.2724	40.2628	0	12.6664	16.1404	0	0	0	0
27	5401	272356	4629928	0	12.9102	2.72822	84.3615	0	0	0	0	0	0	0
28	277	288058	4627914	0	7.98671	0	70.8089	0	5.71186	15.4926	0	0	0	0
29	5413	289295	4628977	0	8.46858	0	78.3996	0	13.1318	0	0	0	0	0
30	10566	290825	4628899	0	13.3176	17.4538	17.1374	0	50.927	1.16426	0	0	0	0
31	12504	289044	4630724	1	9.24224	0	48.0134	0	38.656	4.08835	0	0	0	0
32	10786	291301	4631147	0	6.47623	0.085645	86.3027	0	5.93571	0	0	0	0	1.19968
33	4455	292477	4632376	0	7.31187	7.48741	35.7482	0	38.6438	10.8086	0	0	0	0
34	11087	293065	4630923	0	10.8548	18.0266	7.19384	0	32.9505	30.9743	0	0	0	0
35	10718	291292	4633473	0	7.50799	0.339973	75.0041	0	16.6744	0.473534	0	0	0	0
36	8176	293610	4633793	0	9.13187	24.7513	48.5952	0	17.5216	0	0	0	0	0
37	5455	294094	4636145	0	9.94881	0	22.1554	1.63696	28.7057	37.5531	0	0	0	0
38	6853	291266	4635972	0	9.63968	0.822547	52.6499	0	36.8387	0.0490939	0	0	0	0
39	8164	294068	4638817	0	10.4297	25.9061	19.4838	0	43.7241	0.456299	0	0	0	0
40	503	294587	4640131	0	8.79053	0.929479	48.8471	0	37.5291	0.445218	0	0	3.45853	0
41	2386	285836	4628614	1	8.91165	34.0888	34.5618	11.0008	4.52082	6.91613	0	0	0	0
42	3254	283882	4628856	0	7.34909	0	65.3393	0	27.3116	0	0	0	0	0
43	2672	286234	4631191	1	14.9041	33.2337	17.623	0.106289	24.8042	9.32874	0	0	0	0
44	3173	287626	4632401	0	9.13734	0	69.5134	0	21.3493	0	0	0	0	0
45	6072	288941	4633655	0	12.8145	34.7127	7.10673	0	45.3661	0	0	0	0	0
46	2559	286459	4633975	0	9.81381	0	54.6772	0	25.9926	9.51645	0	0	0	0
47	10099	286372	4635557	0	14.5259	30.7168	39.3923	0	1.96258	13.4025	0	0	0	0
48	8984	286891	4636310	0	9.36024	69.6021	0	0	3.08023	0.730054	0	0	0	17.2274
49	5351	288309	4636076	0	6.3782	33.1209	31.4518	0	25.3688	2.45804	0	0	1.22231	0
50	3568	283865	4631165	0	14.4341	27.745	43.7289	0	13.2948	0.797165	0	0	0	0
51	10626	282568	4631874	0	11.2805	32.5172	46.3557	0	9.75099	0	0	0	0	0.0955761
52	2667	281381	4631381	0	12.93	52.7852	13.8884	0	10.2097	3.8714	0	4.2781	2.03719	0
53	8189	292200	4638186	0	12.1066	9.86317	22.8367	0	47.1446	7.972	0	0.076905	0	0
54	12789	288716	4638627	1	8.33183	1.5621	31.2781	0	57.3244	1.50356	0	0	0	0
55	6829	291050	4638454	0	10.0723	11.5141	36.6497	0	41.7639	0	0	0	0	0
56	6223	291059	4640910	0	9.189	0.647191	73.572	0	16.5918	0	0	0	0	0
57	12129	292546	4642094	0	14.1734	0	37.511	0	48.3156	0	0	0	0	0
58	5089	290627	4642821	0	8.38974	0	74.7202	0	16.8901	0	0	0	0	0
59	2182	288430	4641299	1	9.88002	5.90785	67.9143	0	16.2978	0	0	0	0	0
60	10366	287479	4642138	0	15.4289	0	43.893	0	39.7749	0.90322	0	0	0	0
61	11762	285854	4638738	0	11.4093	19.9197	10.9745	12.3137	42.8448	2.53792	0	0	0	0
62	6828	285162	4641498	0	16.7389	0	30.4466	0	30.1839	22.6306	0	0	0	0
63	4400	284271	4642907	0	18.9719	16.9474	45.8456	0	18.2351	0	0	0	0	0
64	8493	283415	4641385	0	13.7609	0	52.3977	0	33.8414	0	0	0	0	0
65	2822	282551	4642172	1	9.45669	3.46864	49.8063	0	37.2684	0	0	0	0	0
66	6953	281219	4642518	0	11.2464	19.8326	18.5929	0	36.4068	10.1868	0	0	3.73453	0
67	7021	281703	4641074	1	9.4157	34.9061	48.6604	0	0.281798	2.45795	0	4.2781	0	0
68	971	283536	4639215	0	12.4259	5.5614	38.957	0	42.0371	1.0186	0	0	0	0
69	4751	273402	4623858	0	11.7509	10.0752	49.8769	0	14.7904	13.5066	0	0	0	0
70	3376	290592	4627023	0	15.4533	33.4707	22.8234	0	19.1351	9.11756	0	0	0	0
71	8803	284660	4633508	0	8.25019	36.4723	27.2801	0	27.9975	0	0	0	0	0
72	3366	283873	4635626	0	16.0097	24.0776	39.3338	0	4.8194	0	0	0	2.24091	13.5186
73	4796	245076	4699082	0	17.1839	6.99698	0	0	0	0	0	0.0915606	75.7275	0
74	12049	245025	4698295	0	21.4554	46.574	3.47317	0	18.6588	0	0	0	9.83866	0
75	1420	244056	4697474	0	26.813	29.435	0	0	6.00912	2.24091	0	0	35.502	0
76	1242	242925	4697942	0	14.3785	12.2487	8.2889	0	22.9856	0	0	3.86347	38.2348	0
77	7134	243648	4698492	0	15.3894	3.19414	0	0	0	0	0	0	81.4165	0
78	8110	243365	4700009	0	26.4691	23.2646	26.3498	0	14.8977	0	0	0.611157	8.40762	0
79	7415	244420	4700069	0	12.7024	46.1655	0	0	1.39853	0.951012	0	0	38.7826	0
80	96	242431	4699441	0	16.6698	44.853	7.17016	0	21.3141	0	0	0	9.99294	0
81	10159	241812	4700071	0	34.5437	53.9947	0	0	3.2595	0	0	1.19952	7.00253	0
82	10159	241180	4700228	0	15.1579	44.1317	5.58728	0	16.1194	0	0	0	19.0037	0
83	783	240409	4700305	0	8.92673	14.097	0	0	8.04113	0	0	1.42603	67.5091	0
84	1454	240214	4699798	0	23.0451	11.8881	15.9617	0	15.9854	0	0	0	33.1198	0
85	1449	239755	4700020	0	16.9067	14.5859	0	0	3.02217	0	0	5.09974	60.3855	0
86	1449	239398	4700539	0	23.7938	0.502029	12.5372	0	31.1482	0	0	0	32.0188	0
87	9298	238796	4699911	0	17.8131	3.12707	0.0111751	0	16.0938	0	0	15.5505	47.4045	0
88	1454	240107	4699133	0	13.3817	30.6448	7.33943	0	0	0	0	0.798221	47.8359	0
89	10973	238600	4693031	0	22.3585	7.59356	0	0	2.38119	0	0	59.7169	7.94989	0
90	9302	239700	4698547	0	16.2226	15.0726	0.73415	0	1.0371	0	0	9.86522	57.0684	0
91	1454	240645	4698965	0	19.9105	32.58	0	0	10.8582	0	0	0	36.6513	0
92	5291	241163	4698512	0	21.2013	33.1665	0.0348964	0	28.5742	0	0	0	17.0231	0
93	5433	240859	4698005	0	18.0236	11.029	0	0	21.5539	1.0186	0	0	48.3749	0
94	8179	252162	4697479	0	17.6232	47.5468	16.6098	0	18.1628	0	0	0	0.029049	0.028255
95	8179	252302	4696991	0	5.38924	50.9841	4.66098	0	38.6847	0	0	0	0	0.280993
96	10408	251993	4697157	0	14.4509	38.9369	12.4613	0	32.0821	0	0	0	2.0687	0
97	5760	252543	4696291	0	12.4855	25.062	27.0865	0	18.5993	0	0	10.397	6.36974	0
98	9216	251382	4696758	0	19.6778	22.4417	24.8609	0.118099	29.642	0	0	0	2.03719	1.22231
99	6305	250726	4697397	0	17.4559	61.8948	0.0250446	0	10.5987	0	0	0	10.0255	0
100	10814	250381	4696753	0	19.0866	8.31165	45.9444	0	18.4819	0	0	0	8.17549	0
101	6711	249545	4696410	0	12.7823	30.2116	24.3142	0	29.2287	3.46322	0	0	0	0
102	6711	249448	4696402	0	17.2746	20.1972	16.3326	0	41.8331	4.30424	0	0.0551273	0.00306451	0
103	10814	250052	4695967	0	19.5239	8.43601	70.2665	0	1.77359	0	0	0	0	0
104	9249	250723	4695364	0	16.272	1.67607	1.22232	0	53.8666	1.42604	1.22232	10.0481	14.2666	0
105	1728	247114	4698321	0	18.617	3.71618	0.874353	0	12.2669	0	0	0	64.5256	0
106	8828	248505	4698123	0	14.0071	39.9226	3.56267	0	12.8599	0	0	0	29.6478	0
107	5148	246153	4697498	0	50.7798	18.6523	0	0	0.0497968	0	0	6.11157	24.4065	0
108	5409	246396	4698951	0	9.99496	3.6974	0.538276	0	12.5546	0	0	0	73.2148	0
109	4930	242796	4713556	0	20.0588	27.2294	2.72322	0	3.81657	0	0	0	46.1721	0
110	9852	244890	4713615	0	17.7589	4.34622	0.018362	0	13.1981	0	0	45.4387	19.2397	0
111	4147	246595	4713150	0	17.6968	54.1068	0	0	0	0	0	0	28.1965	0
112	8941	247129	4714043	0	17.8026	30.292	7.49386	0	0.623725	0	0	12.056	31.7318	0
113	4147	246253	4713851	0	14.2089	3.81241	0.956301	0	0	0	0	53.242	27.7803	0
114	12013	244540	4714902	0	19.3166	11.0208	0	0	4.12762	0	0	6.18062	59.3543	0
115	4738	243810	4715796	0	24.1653	0	25.5254	0	1.22303	1.86535	0	25.9986	21.2223	0
116	5780	246391	4715014	0	30.8356	34.3631	2.33721	0.904662	18.7433	2.64835	0	5.9029	0.190503	4.07438
117	8424	247105	4715463	0	18.9037	37.6749	17.2132	0	11.2678	0	0	10.6549	4.28552	0
118	3727	245685	4716323	0	9.79387	22.0409	0	0	36.117	0	0	5.70523	26.343	0
119	5191	245881	4716928	0	21.7328	11.6768	0	0	0	0	0	39.1376	27.4527	0
120	10231	245450	4715628	0	11.3581	15.0251	12.6306	0	26.9155	0	0	10.0211	24.0495	0
121	4717	247358	4708452	0	34.6957	6.26359	12.1538	0	7.93702	0	0	35.2965	3.65339	0
122	4357	249462	4703286	0	16.6889	57.9162	14.7218	0	0.139088	0	0	2.78698	7.74699	0
123	3415	248557	4706968	0	22.9267	31.3493	9.16299	0	3.46322	2.64835	0	0	30.4494	0
124	7601	249942	4701659	0	31.262	23.6218	4.16711	0	0	8.68948	0	5.79907	26.4605	0
125	10493	247383	4708903	0	27.4701	23.8518	5.04072	0	22.9591	0	0	16.4072	4.27113	0
126	7601	249081	4701648	0	12.9639	37.5063	6.61267	2.0184	1.52329	0	0	1.71112	37.6643	0
127	12804	251731	4707890	0	13.2165	22.8034	31.0207	0	25.691	0	0	0	7.26848	0
128	6730	248572	4702007	0	13.3306	3.90164	2.92784	0	15.5701	0	0	0	64.2698	0
129	9564	251338	4703833	0	26.3785	0	18.8799	0	5.8768	0	22.8862	25.9786	0	0
130	1489	248662	4702904	0	37.4357	29.6369	9.94544	0	6.13418	0	0	0.0363299	16.8114	0
131	9409	252583	4709059	0	7.40862	10.4557	4.88478	0	16.5491	0	0	51.6252	9.07656	0
132	2088	247592	4702393	0	19.3735	20.1016	13.6053	0	20.1885	0	0	0	26.731	0
133	1437	252000	4708873	0	16.2292	14.2494	35.675	0	10.6902	0	0	5.50011	17.6561	0
134	1771	247532	4701571	0	23.637	38.1048	1.37297	0	22.7981	0	0	1.22231	12.8649	0
135	961	248065	4701292	0	16.395	21.4104	7.71156	0	4.00187	0	0	5.83486	44.6463	0
136	2235	246544	4701714	0	21.6907	36.4106	11.2493	0	12.2968	0	0	0	18.3526	0
137	3260	246808	4702468	0	19.9215	29.9105	0.166886	0	1.0186	0	0	2.03719	46.9453	0
138	3671	246749	4703066	0	13.3544	34.5155	8.61792	0	0	0	0	0	43.5122	0
139	4749	247860	4703450	0	18.7148	35.1902	5.72083	1.62975	21.0637	0	0	4.66576	13.015	0
140	2093	247174	4703892	0	58.6546	20.0291	10.8815	0	0	0	0	0	10.4347	0
141	1549	303604	4687656	0	11.1982	37.7123	0.0707201	0	47.7593	0	0	0	0	3.2595
142	12568	304048	4688270	0	18.8063	0	61.7247	0	19.469	0	0	0	0	0
143	5805	304490	4689058	0	13.7708	3.46977	44.2853	0	37.2959	0	0	0	1.17821	0
144	4465	303641	4689726	0	12.657	26.0572	6.7964	0	27.4171	0	0	0	27.0724	0
145	10857	302897	4688982	0	14.757	15.1138	52.9455	0	15.7157	1.46799	0	0	0	0
146	8072	301161	4688031	0	20.6966	16.6065	10.0387	14.4852	38.0956	0	0	0.077435	0	0
147	2929	299986	4686593	0	20.3455	2.64835	35.7312	0	40.6308	0.611158	0	0	0.0330296	0
148	2929	299563	4685990	1	15.1148	10.8272	55.9879	1.41022	16.6598	0	0	0	0	0
149	7473	299153	4684913	0	14.7854	1.38399	55.3795	0	28.4511	0	0	0	0	0
150	344	300224	4682631	0	13.9045	1.0186	19.0356	0	55.2457	10.7956	0	0	0	0
151	6985	301514	4682721	0	12.2811	35.4642	11.3595	0	36.6525	4.24267	0	0	0	0
152	632	301815	4683473	0	18.5029	0	55.2629	0	0	26.2341	0	0	0	0
153	6985	301857	4681882	0	7.69695	10.981	21.4716	0	44.2963	15.5542	0	0	0	0
154	11036	301463	4680427	0	15.8744	14.6977	40.4604	0	23.0596	0	5.90785	0	0	0
155	3237	304531	4679917	0	9.32332	0	62.3672	0	28.3095	0	0	0	0	0
156	642	305266	4681676	0	13.0988	10.9133	7.5497	0	67.0122	0	0	1.42604	0	0
157	10002	305092	4682531	0	8.56	16.9529	0.997789	0	69.777	2.34779	0	0	1.36454	0
158	7175	304891	4683787	0	15.6094	27.6208	18.6212	0	29.8727	2.85207	0	0	5.42386	0
159	1974	305116	4685112	0	9.78826	29.3783	16.7302	0	39.8568	4.24641	0	0	0	0
160	3517	305041	4686356	0	9.15737	0.528909	41.277	0	49.0367	0	0	0	0	0
161	12329	303421	4690873	0	15.0629	0	81.9549	0	2.8591	0.123044	0	0	0	0
162	763	304288	4691307	0	10.6473	0	38.5608	0	50.7919	0	0	0	0	0
163	12329	303238	4691500	0	10.1005	4.2253	13.5355	0	66.5629	0	0	0	5.57577	0
164	10716	303589	4692282	0	13.3621	2.73669	48.6557	0	35.2228	0.0226637	0	0	0	0
165	2108	303643	4693091	0	14.1689	9.88392	48.3202	0	18.5467	0	0	7.08168	1.9985	0
166	11188	305089	4693871	0	13.001	0.716095	75.3144	0	10.9685	0	0	0	0	0
167	2108	303746	4693724	0	9.91821	0	45.7021	0	44.3797	0	0	0	0	0
168	7598	302715	4693820	0	10.6657	1.95333	58.627	0	23.9481	2.33439	0	0	2.47143	0
169	6391	302833	4695279	0	11.5289	2.73201	26.1067	0	59.6323	0	0	0	0	0
170	8614	303528	4695236	0	17.4444	4.37549	26.8996	0	50.2619	1.01859	0	0	0	0
171	6391	302502	4695114	0	11.3276	9.51708	54.8281	0	24.1521	0	0	0	0	0.175079
172	6303	300744	4694084	0	26.8677	16.9884	52.6963	0	3.29596	0	0	0	0	0.151694
173	9343	300024	4695536	0	12.6517	0	64.4521	0	22.8963	0	0	0	0	0
174	1710	300359	4696261	0	12.4652	2.71162	39.0718	0	43.103	2.64835	0	0	0	0
175	5372	299770	4697030	0	17.1878	5.74272	56.9696	0	17.859	0.407438	0	0	1.83347	0
176	6246	304320	4697158	0	9.06797	0	52.0425	0	25.13	8.49592	0	0	5.26361	0
177	6686	302083	4697124	0	14.3535	3.2571	32.4771	0	49.9123	0	0	0	0	0
178	5664	303403	4697053	0	21.1418	1.25684	43.0611	0	22.9516	0.69759	0	0	10.8911	0
179	7216	303829	4696161	0	17.2878	4.13857	18.8916	0	55.8591	0	0	0	3.82303	0
180	5460	305152	4696320	0	14.0955	10.5414	7.90783	0	67.4553	0	0	0	0	0
181	1926	279569	4671839	0	18.4325	9.83351	66.3466	0	4.80213	0.585325	0	0	0	0
182	4303	280019	4670743	0	19.8679	35.32	11.9778	0	17.3309	10.9033	0	4.60006	0	0
183	7717	278175	4671136	1	18.3194	20.214	49.4471	0	9.5748	2.44463	0	0	0	0
184	2681	278509	4670278	0	14.5047	46.1628	33.6086	0	5.55104	0.172808	0	0	0	0
185	4266	278574	4669500	0	12.3637	20.2997	28.8658	2.03641	20.7979	10.951	0.203719	4.48182	0	0
186	5572	277079	4670560	0	16.2174	12.59	64.455	0	4.10293	1.41227	0	0	1.22231	0
187	11869	277742	4669795	0	14.3288	34.216	46.5779	0	4.72668	0.150624	0	0	0	0
188	9949	276542	4671458	0	23.3074	40.2026	12.7383	0	5.65485	8.5562	0	0	9.54056	0
189	7979	276355	4670771	0	10.9418	49.1679	20.3971	0	11.612	0	0	0	7.88118	0
190	6121	276701	4669764	0	8.9792	43.2945	13.6606	0	17.9834	16.0824	0	0	0	0
191	7221	278097	4667624	0	13.83	4.07438	51.2297	0	23.5005	7.36549	0	0	0	0
192	6277	276484	4668562	0	16.2647	10.7445	41.9073	0	9.13365	2.7088	0	11.95	7.29101	0
193	2094	275369	4668915	0	8.80893	36.2776	30.4544	0	2.82922	0.139208	0	3.59246	17.8982	0
194	3205	277309	4668204	0	9.10325	29.2467	50.4103	0	5.84984	2.44845	0	0	2.94148	0
195	3967	277131	4667674	0	11.5011	0	12.3197	0	8.23075	42.3648	0	0	25.5837	0
197	3967	277689	4667144	0	11.009	23.3325	32.899	0	1.22232	31.5372	0	0	0	0
198	5512	276734	4667205	0	17.3077	1.48425	3.08799	0	12.4397	59.0199	0.399026	2.23545	4.02604	0
199	8098	275416	4667136	0	24.2944	10.0077	24.2635	0	1.0186	28.2605	0	2.46892	9.68639	0
200	5512	276099	4666922	0	12.7107	40.4051	11.1807	0	10.5929	14.1536	0	0.0721147	10.8849	0
201	3719	286250	4702454	0	22.6248	22.8843	2.03719	0	28.7798	4.82388	0	0	18.85	0
202	10485	286378	4703137	0	17.4842	32.53	13.789	0	28.9587	0	0	0	7.2381	0
203	11151	285789	4703926	0	28.4663	18.5841	35.3408	0	3.17038	0	0	0	14.4384	0
204	9304	285083	4702763	0	18.8862	19.1599	19.9676	0	28.4228	1.22231	0	0	12.3412	0
205	9225	284806	4704320	0	14.1963	28.4535	19.6814	0	0	5.2967	0	0	32.3722	0
206	6664	286548	4704745	0	22.1553	11.9387	24.8543	0	27.9086	0	0	0	13.1431	0
207	4864	285838	4705819	0	13.2419	18.9581	13.4832	0	10.5802	3.06283	0	0.190953	40.4829	0
208	7548	284777	4707090	0	18.2065	14.4536	2.44284	0	7.16321	16.5872	0	0	41.1467	0
209	8047	283876	4704831	0	9.0636	31.7527	20.5634	0	2.71722	7.33388	0	0	28.5692	0
210	8047	283409	4704062	0	14.7256	37.1883	27.7308	0	13.3799	0	0	0	6.9754	0
211	7992	282849	4703619	0	18.8943	21.8741	35.7855	0	6.7334	0	0	4.7395	11.9732	0
212	12025	282090	4703902	0	13.1639	6.98976	10.8971	0	38.8915	0	1.42603	23.812	4.81978	0
213	1409	281501	4704486	0	14.0541	25.131	44.0582	0	6.08217	8.17221	0	0	2.50229	0
214	12025	282372	4704729	0	17.3307	4.51326	22.7588	0	37.568	1.89268	0	0	15.9366	0
215	3615	280910	4705520	0	15.2075	15.7277	17.3817	0	35.3427	5.32707	0	0	11.0133	0
216	2308	279906	4702144	0	12.7253	57.3806	8.73608	0	10.2989	6.58237	0	0.0611439	4.21557	0
217	4440	282010	4700742	0	16.5452	11.4015	11.2052	0	17.7631	6.11157	0	5.12892	31.8445	0
218	6099	282820	4701035	0	19.3689	7.67672	25.8099	0	30.8428	0.875549	0	0.837555	14.5886	0
219	242	283102	4702115	0	16.4261	0.671575	40.2668	0	14.4946	0	0	16.5885	11.5524	0
220	11550	284202	4701015	0	15.3048	3.46398	13.7759	0	7.13017	2.21025	0	0	58.1149	0
221	11172	284389	4668762	0	23.5962	41.1449	2.15719	0	15.1212	1.16313	0	0.0084922	16.8089	0
222	11253	283434	4668607	0	17.0901	7.50086	30.7224	0	13.6042	0	0	0	31.0824	0
223	5008	282880	4668927	0	15.1318	24.7145	26.0803	0	10.9428	6.11158	0	0	17.019	0
224	6501	282095	4661819	0	13.4157	5.50041	27.2674	0	49.7107	1.29091	0	0	0.349924	2.46494
225	10801	281779	4669251	1	36.0225	62.7551	0	0	1.22232	0	0	0	0	0
226	10801	281103	4668915	1	10.478	12.328	69.5034	0	5.85722	1.83347	0	0	0	0
227	5660	281721	4668217	0	29.1904	17.3016	23.4133	0	22.8506	6.51134	0	0	0.732784	0
228	12744	282393	4668105	0	10.8732	26.6106	0.616378	0	14.6563	1.83347	0	16.884	28.526	0
229	4270	283131	4667729	0	17.5239	2.82889	44.2778	0	20.6182	3.83126	0	0	10.0836	0.836323
230	4794	288932	4667378	0	20.349	1.83347	0	0.629256	15.7761	8.56828	52.844	0	0	0
231	4270	283354	4666980	0	9.26421	21.374	24.8126	0	33.4147	0.732733	0	0	10.4016	0
232	12391	282305	4667227	0	12.5711	8.04098	54.5409	0	14.9957	0	0	0	9.85131	0
233	11025	281781	4667547	0	17.1304	43.6179	14.9711	0	16.2732	0	0	0	8.00722	0
234	12836	282074	4666862	0	15.7283	32.2649	41.7822	0	8.66277	0	0	0.0682047	1.49364	0
235	11968	292576	4666498	0	0	0	70.6517	0	28.1676	0	0	0	1.18061	0
236	12836	282903	4666045	0	16.4472	2.83089	42.6505	0	28.0495	0	0	0	10.022	0
237	9420	282678	4665192	0	16.4843	10.1151	49.6045	0	20.4088	2.44782	0	0.203719	0.735703	0
238	1273	282727	4663661	0	18.8494	8.23636	47.9071	0	14.4662	5.65165	4.88926	0	0	0
239	1273	282925	4663169	0	30.7913	7.62233	18.9966	0	37.3114	1.62967	0.744701	2.29283	0.611157	0
240	2752	281507	4663596	0	8.78936	4.2938	29.765	0	46.7517	5.50042	0	0	4.89969	0
241	4407	285309	4678728	0	15.3505	20.0908	32.4664	0	24.746	0	0	0	7.3463	0
242	2554	284702	4678973	0	19.6932	2.85207	46.7292	0	30.7255	0	0	0	0	0
243	3153	284898	4678491	1	15.0985	0.908227	34.0233	0	49.97	0	0	0	0	0
244	3153	284775	4678142	1	15.7782	0	20.7945	0	61.1544	0	0	0	2.2729	0
245	7771	285638	4677845	0	34.2368	1.22684	17.2143	0	32.6644	12.9513	0	1.70634	0	0
246	7771	285055	4677490	1	11.3145	8.48094	14.7858	0	19.0144	1.42603	0	0	44.9783	0
247	9163	284714	4676963	1	10.1237	15.7618	50.2088	0	16.368	7.53761	0	0	0	0
248	5632	284734	4676480	0	16.3241	1.72371	51.1208	0	30.8313	0	0	0	0	0
249	8287	285136	4675982	0	28.6737	6.55854	3.78195	0	60.2912	0.694572	0	0	0	0
250	11984	284697	4675680	1	22.0384	7.27575	28.5811	0	31.9732	8.50176	0	0	1.62975	0
251	5632	284240	4676060	1	17.2268	14.9816	47.0721	0	20.7195	0	0	0	0	0
252	5985	283853	4676510	1	13.9415	16.0938	52.2078	0	11.3454	4.37423	2.03719	0	0	0
253	5985	283337	4676821	0	16.207	0	56.9777	0	8.48703	18.3283	0	0	0	0
254	5985	283056	4676215	0	16.5958	6.51844	42.1194	1.30712	4.10408	25.178	4.17714	0	0	0
255	8215	282872	4675541	0	13.9063	10.5028	42.8226	0	4.48884	28.2794	0	0	0	0
256	7582	283532	4675006	0	17.2596	33.318	24.4906	0	23.3349	1.59689	0	0	0	0
257	3760	282642	4674382	0	21.0428	0	44.4433	0	13.5046	19.8382	1.17107	0	0	0
258	7074	282404	4673826	0	19.3897	20.0855	39.8578	0	12.3989	1.52042	0	0	6.74772	0
259	2756	282053	4672399	0	13.0603	48.1136	33.0509	1.34686	3.36382	1.06442	0	0	0	0
260	10884	281608	4671600	0	18.382	36.7936	16.9125	0	6.20867	2.622	0	0	19.0812	0
261	95	285759	4688427	0	14.7625	31.4573	0	0	4.98261	8.87715	0	0	39.9204	0
262	5165	284996	4688194	0	13.4503	0	1.69532	0	42.2219	0	21.6185	0	21.014	0
263	2147	283204	4688363	0	22.8899	0	2.03951	0	2.09266	2.35454	70.0122	0	0.611157	0
264	2	282040	4688461	0	19.1464	0	6.03695	0	0.607389	0	49.0384	16.8261	8.34481	0
265	1380	281974	4686701	0	17.7878	0.699579	0	0	5.54248	0	40.6216	29.0333	6.3153	0
266	3362	283093	4686769	0	9.08255	0	0	0	55.5352	9.6965	25.2783	0.407439	0	0
267	3362	283807	4686840	0	9.12371	0	0	0	44.1751	0	46.7012	0	0	0
268	6757	285617	4685541	0	18.318	9.36589	2.13317	1.99761	12.4268	4.46154	51.2969	0	0	0
269	11235	286786	4685240	0	18.3521	10.3552	22.6714	0	40.88	0.203719	5.90785	0	1.62975	0
270	11029	286812	4684442	0	13.5111	0.405999	40.6028	0	13.7837	16.8249	14.8715	0	0	0
271	11029	286023	4684476	0	17.7223	11.629	15.1225	0	52.4921	2.87684	0.15724	0	0	0
272	3518	285691	4684028	0	13.8356	4.71872	0.343028	0	9.73097	12.6306	58.7411	0	0	0
273	515	286999	4683520	0	21.8844	5.16104	35.2321	0	16.8575	1.0186	16.0748	0	3.77156	0
274	10526	286419	4682547	0	38.0118	4.34947	10.5507	33.0565	5.89244	1.95068	2.29753	0	3.8909	0
275	2986	286158	4681633	0	34.7535	2.30741	30.6345	0	25.5918	5.96326	0.749507	0	0	0
276	2986	286721	4681391	0	15.4858	1.66018	50.8087	0	26.4635	2.47187	0	0.187903	2.92207	0
277	2986	286163	4680989	0	39.7129	5.16692	43.3585	0	8.34962	3.41212	0	0	0	0
278	3896	285622	4680514	0	21.5671	0.203719	21.9726	0	29.2401	0.611158	26.4053	0	0	0
279	859	284973	4680783	0	9.07711	23.2342	6.84717	4.30408	7.16846	2.80502	41.8784	1.62975	3.05579	0
280	10050	285629	4689547	0	18.9254	33.0761	1.92199	0	25.4458	19.6577	0	0	0.973038	0
281	7960	284390	4698452	0	19.3251	3.05579	56.5561	0	0.445701	0.124669	0	0	20.4927	0
282	10181	284543	4697515	0	11.9849	10.8966	52.0776	0	15.6883	0	0	0	9.35257	0
283	5631	284801	4696721	1	16.2708	8.55635	32.2453	0	26.1545	12.4993	0	1.78983	2.48393	0
284	5631	284351	4696211	0	13.8269	15.9865	62.4892	0	5.07252	0	0	0	2.62486	0
285	6055	285161	4695739	0	14.721	18.0898	38.7839	0	14.8165	3.74123	0	0	9.84746	0
286	12178	285564	4694244	0	13.2651	26.6495	17.9015	0	29.5506	0.48455	0	0	12.1488	0
287	6192	284290	4692168	0	8.19203	9.37108	42.2434	0	8.52028	14.4544	9.99493	0	7.22392	0
288	2670	283821	4691678	0	0	0	0	54.1643	0	0	45.8357	0	0	0
289	8638	283623	4692335	0	0	3.63084	0	36.7983	39.4301	0	20.1408	0	0	0
290	8894	282903	4692257	0	0	0	0	0	32.4602	0	67.5398	0	0	0
291	2836	283373	4693158	0	4.86587	2.42767	0	0	24.697	6.16708	61.8423	0	0	0
292	8894	282339	4692788	0	13.729	0	0	0	0	0	86.271	0	0	0
293	2611	282441	4694425	0	15.7469	0	0	1.98717	0	7.88517	74.3808	0	0	0
294	10422	283129	4693971	0	8.44868	0	0	9.84327	41.6714	0	40.0367	0	0	0
295	7543	282103	4695810	0	13.1468	3.81645	15.3055	0	11.972	11.8568	43.9024	0	0	0
296	7285	280453	4695680	0	10.6785	0	2.95387	0	20.6857	12.3061	53.3759	0	0	0
297	12659	280482	4696743	0	25.43	0	6.05345	2.03719	1.25742	9.98731	54.8272	0	0.407438	0
298	4740	280792	4697731	0	14.9434	5.44682	13.7262	31.405	19.9821	0	14.4813	0	0.0151707	0
299	6159	280388	4698825	0	18.8176	4.81	0.407438	0.203719	26.7725	1.39221	45.7631	1.22232	0.611158	0
300	10525	283146	4698472	0	14.5333	22.3114	10.6001	0	40.3223	1.01859	0.884119	0	10.3302	0
301	11439	296509	4660545	0	12.6033	0.0488215	27.6305	0	47.3439	12.3734	0	0	0	0
302	12443	295447	4659755	0	14.2978	4.32609	46.3709	0	25.7743	9.23086	0	0	0	0
303	11839	297100	4659533	0	17.2297	0	18.606	0	64.1642	0	0	0	0	0
304	3358	297768	4658435	0	7.35074	0	46.5838	0	46.0654	0	0	0	0	0
305	4939	298128	4659245	0	22.5302	3.66695	42.9138	0	19.4808	11.4083	0	0	0	0
306	3129	299025	4659448	0	21.5942	0.685462	11.2778	0	66.2388	0.203719	0	0	0	0
307	3129	299696	4659746	0	17.6781	0	31.1004	0	51.2216	0	0	0	0	0
308	8730	299394	4660554	0	15.7362	0.00997227	42.9265	0	40.2946	1.0327	0	0	0	0
309	4950	300560	4658686	0	9.20748	0	75.7745	0	14.2676	0.75035	0	0	0	0
310	793	299254	4658189	0	13.6901	0	26.6772	0	31.1507	28.482	0	0	0	0
311	8608	300030	4657148	0	9.33587	2.64835	59.9968	0	16.1738	11.8451	0	0	0	0
312	932	299765	4656462	0	9.90843	1.03195	29.6929	0	35.7221	23.6446	0	0	0	0
313	1214	290318	4665051	0	16.2145	44.591	17.3918	0	3.79399	18.0086	0	0	0	0
314	11474	290666	4664648	0	6.9207	4.57902	13.2396	0	74.6271	0.633554	0	0	0	0
315	9514	291034	4666741	0	15.9581	11.2045	19.21	0	33.2525	0.7352	15.1542	1.62975	2.85563	0
316	9643	292902	4667414	0	14.405	4.47263	57.842	0	9.50252	3.25951	0	0	10.5183	0
317	8211	295948	4668200	0	19.5649	6.46848	6.19687	0	45.3476	0	0	8.6479	13.7743	0
318	679	296508	4668799	0	13.8092	13.8544	22.5291	0	40.1746	5.35088	0	0	4.28184	0
319	6615	297175	4669281	0	17.9938	2.38711	53.2199	0	3.20313	14.5614	0	0	2.52298	6.11157
320	10358	298183	4669381	0	10.609	7.99392	65.0218	0	16.3753	0	0	0	0	0
321	5071	299326	4669404	0	15.6901	9.86405	37.9476	0	0	33.3581	0	3.14015	0	0
322	5071	299585	4668933	0	19.4878	18.9833	18.0343	0	5.90786	3.78701	0	0	33.7998	0
323	2775	300081	4668394	0	17.0945	0.924373	22.0837	1.42603	31.0367	27.1893	0	0	0.245325	0
324	6386	299774	4667885	0	28.456	0	0	0	0	0	0	0	71.544	0
325	6365	300184	4666925	0	9.28711	14.1909	48.7622	0	20.2324	2.39517	0	5.13226	0	0
326	12450	300200	4666192	0	18.0346	29.428	5.77938	0	37.4177	2.85207	0	6.48828	0	0
327	1348	299733	4666257	0	9.81065	20.2066	34.9686	0	22.6319	12.3823	0	0	0	0
328	3903	298265	4666972	0	9.54155	44.0873	4.06481	0	19.2117	19.3227	0	0	3.77199	0
329	1998	297394	4665647	0	25.5034	45.0044	9.86808	0	9.45053	6.4492	0	3.72445	0	0
330	5880	297331	4664574	0	19.6669	13.356	13.0055	0	12.8316	27.7215	0	0	13.4185	0
331	7100	296615	4664102	0	24.3494	12.8155	45.288	0	7.29779	2.3103	0	0	7.93905	0
332	9363	295880	4663316	0	19.6558	30.4301	10.2186	0	11.652	1.91473	0	0	26.1288	0
333	5557	293405	4670185	0	9.1233	36.9889	25.5832	0	24.5916	3.71303	0	0	0	0
334	3301	293223	4671322	0	18.5774	16.1607	59.1872	0	4.91027	1.1644	0	0	0	0
335	7123	292959	4671884	1	20.4209	13.3405	25.0688	0	27.2289	13.9409	0	0	0	0
336	7123	292955	4672527	0	30.044	2.80886	24.039	0	16.3783	23.0617	0.0328784	0	3.46322	0.171969
337	8845	294095	4672985	1	11.3097	25.2711	36.9363	0	6.14432	20.3387	0	0	0	0
338	8845	294743	4672976	1	12.415	4.65701	53.7985	0	5.1586	23.7673	0	0	0.203719	0
339	909	294759	4672417	0	9.48493	9.55723	49.2627	0	29.4542	2.24091	0	0	0	0
340	8845	294761	4673819	0	7.32842	13.6492	57.4542	1.78563	12.1176	7.665	0	0	0	0
341	7457	294824	4674352	0	12.3402	2.24091	56.993	0	25.1977	3.2282	0	0	0	0
342	7137	294882	4675154	0	6.12999	0	50.8921	0	42.9779	0	0	0	0	0
343	10596	295453	4676024	0	14.3122	12.045	59.0653	0	13.7627	0.814878	0	0	0	0
344	1166	295332	4677034	0	8.80883	0.0521044	56.6309	0	19.1456	15.3626	0	0	0	0
345	1166	295113	4677864	0	16.9459	6.62682	64.8845	0	11.124	0	0	0	0	0.418748
346	12774	296123	4679286	0	7.91335	0	52.5834	0	36.6512	2.85207	0	0	0	0
347	3708	297444	4678874	0	14.6425	34.5398	7.7995	0	27.1263	8.7992	0	0	7.09274	0
348	5769	296417	4676473	0	16.4312	1.23048	44.6521	0	36.9896	0.696559	0	0	0	0
349	1037	299008	4673339	0	14.1513	18.7988	59.0668	0	2.99175	4.99129	0	0	0	0
350	2290	298499	4671916	0	16.2872	4.31308	61.9869	0	6.5134	0.917147	0	0	9.98224	0
351	4119	299687	4671562	0	12.0188	16.6485	59.2435	0	9.44088	1.0186	0	1.62975	0	0
352	4119	299563	4670882	0	9.2921	10.4695	38.4125	0	14.5474	27.2784	0	0	0	0
353	3589	300331	4661792	0	11.3933	0	79.8262	0	8.78054	0	0	0	0	0
354	276	301455	4662006	0	18.013	13.3746	39.2096	0	19.7775	8.04779	0	1.57754	0	0
355	276	301101	4662794	0	17.8055	6.91527	31.5468	0	20.1132	20.4662	0	3.15303	0	0
356	3909	302337	4663375	0	19.4523	13.7094	27.4668	0	7.58667	31.5812	0	0	0.203719	0
357	842	302642	4664696	0	16.2882	0	34.9526	0	40.1965	6.49248	0	0	2.07021	0
358	9720	301353	4664013	0	13.9568	5.66272	65.1028	0	7.04242	8.23522	0	0	0	0
359	12918	302093	4662291	0	15.3367	7.71915	34.0409	0	30.312	12.5912	0	0	0	0
360	9860	302486	4661487	0	11.4183	9.26322	57.4421	0	0	21.8764	0	0	0	0
361	5162	300911	4660147	0	16.904	2.46868	63.876	0	3.45432	13.297	0	0	0	0
362	12418	301161	4659292	0	14.9516	0	51.8482	0	30.5436	2.57481	0	0.0817485	0	0
363	1277	302250	4658390	0	14.2516	0	26.2849	0	47.0891	12.3744	0	0	0	0
364	1384	301362	4657692	0	17.515	0	38.6022	0	36.7157	7.16711	0	0	0	0
365	1384	301792	4657172	0	13.1898	0	14.4	0	58.8054	13.6049	0	0	0	0
366	3504	303245	4657701	0	14.4078	0	34.8605	0	13.1525	37.5792	0	0	0	0
367	1649	308149	4658401	0	13.2985	3.18733	66.8978	0.0264781	14.5528	2.03719	0	0	0	0
368	10761	302708	4659487	0	8.91276	5.95578	23.1849	0	15.069	46.8775	0	0	0	0
369	1813	302526	4660427	0	16.2114	5.52424	53.4168	0	10.5701	14.2775	0	0	0	0
370	10670	313100	4570300	0	5.68333	11.4083	12.0744	21.1222	0	49.7118	0	0	0	0
371	11192	312300	4571100	0	10.7204	1.55904	79.0682	1.02484	0	5.79409	0	0	1.83347	0
372	633	311600	4570200	0	4.69214	0.133999	43.2735	6.11157	0.940841	44.8028	0	0	0.0451038	0
373	9023	311800	4571800	0	11.279	1.63621	64.9328	0	2.85207	19.2999	0	0	0	0
374	9023	311200	4571200	0	8.56822	7.76778	78.1205	0.892186	0	4.65133	0	0	0	0
375	5327	311200	4572200	0	23.1894	11.7264	28.6249	0	1.83347	9.17729	0	25.4485	0	0
376	10779	310600	4573300	0	16.1295	0.941881	53.1765	0	0	29.7521	0	0	0	0
377	580	310400	4574100	0	10.3008	16.0876	67.961	0.106121	0	5.2091	0	0.335393	0	0
378	580	310300	4574800	0	8.13422	0	3.36818	21.4027	3.25951	0	63.8354	0	0	0
379	12743	311600	4574700	0	9.40461	3.07517	61.2351	25.1395	0	0.330707	0	0.814876	0	0
380	12743	311100	4574500	0	8.94104	16.4558	24.5562	27.9252	0	22.1217	0	0	0	0
381	12685	321416	4570566	0	10.1996	34.2757	14.8053	0	5.96796	30.8758	0	0	3.87562	0
382	4961	322073	4570285	0	13.3595	23.6555	38.8705	0	2.24091	21.8736	0	0	0	0
383	4961	322962	4569942	0	14.2259	39.2507	3.95038	0	0	39.3614	0	3.21165	0	0
384	4961	322343	4570666	0	8.70643	7.68241	58.4375	0	0	25.0158	0	0	0.157909	0
385	3043	323667	4570623	0	15.2345	17.3243	53.5266	0	0	7.92872	0	1.22111	4.76479	0
386	12266	322811	4571254	0	10.4536	0.203719	75.6847	0	0	2.97222	0	0	10.6857	0
387	8174	323830	4571228	0	9.54429	27.0947	53.4526	0	0.107048	6.94932	0	2.85207	0	0
388	5339	325080	4571941	0	17.3796	2.44463	46.4888	0	1.42603	32.2609	0	0	0	0
389	11085	324101	4572538	0	13.1861	2.01121	50.0198	7.8305	0.993975	25.0246	0	0	0.9338	0
390	341	323565	4572855	0	12.2364	10.9575	28.7729	0	12.8927	27.2571	0	1.39975	6.48366	0
391	6812	322909	4573243	0	19.057	7.74571	61.7714	0	1.5201	9.90585	0	0	0	0
392	5276	323352	4573877	0	10.0204	5.14857	24.8406	0	14.2417	41.3728	0	0.505249	3.87067	0
393	5276	323873	4574333	0	14.9449	0.296166	51.5045	0	2.03719	30.6129	0	0	0.604271	0
394	6812	322249	4573706	0	18.1554	0.862528	49.2206	0	5.18416	26.5773	0	0	0	0
395	12299	321978	4573955	0	15.3215	9.11281	13.1834	0	10.7731	51.1397	0	0.469504	0	0
396	12299	321605	4574429	0	13.2264	20.4116	9.68338	0	2.03719	49.5489	0	5.09257	0	0
397	12299	321243	4574674	0	19.1181	0.168262	80.7136	0	0	0	0	0	0	0
398	5153	321684	4573220	0	8.35481	0	51.9933	0	0	39.6519	0	0	0	0
399	3628	321674	4572239	0	14.8966	24.6243	45.7469	0	2.18055	10.326	0	0.437928	1.78763	0
400	12685	321067	4570856	0	20.2974	36.5518	26.3508	0	0	15.1702	0	0	1.62975	0
401	11513	329900	4661700	0	20.5621	0	51.2414	0	28.1965	0	0	0	0	0
402	11513	329800	4661500	0	15.2847	0	49.0644	0	33.36	2.29095	0	0	0	0
403	11513	329066	4661572	0	10.2266	0	59.8549	0	4.64757	25.2709	0	0	0	0
404	1022	328500	4661300	0	9.76898	0	29.7992	0	42.0991	18.3328	0	0	0	0
405	6989	327091	4661134	0	17.7973	0	82.1181	0	0	0.0846511	0	0	0	0
406	6320	325500	4661411	0	20.6373	0	21.9322	0	15.411	42.0195	0	0	0	0
407	845	326500	4662400	0	8.17524	10.0269	74.5887	0	2.84798	3.20863	0	1.1526	0	0
408	845	326219	4662396	0	8.67065	39.192	45.2227	0	0.0554402	6.85921	0	0	0	0
409	1691	327473	4662304	0	9.22855	0	48.0748	0	6.89036	34.2927	0	0	1.51361	0
410	11815	327500	4662900	0	0	0	84.1642	0	15.3409	0.494956	0	0	0	0
411	9912	329274	4662936	0	15.5881	0.407438	17.6094	0	23.642	41.327	0	0	1.42603	0
412	11568	328300	4663500	0	12.1677	0	51.6071	0	33.541	2.68427	0	0	0	0
413	11568	328139	4663295	0	14.8801	0	41.917	0	5.92705	37.2758	0	0	0	0
414	11815	327312	4663412	0	12.1363	0.420907	31.6863	0	48.3879	7.36859	0	0	0	0
415	9677	325700	4663500	0	16.7706	0.203719	57.7544	0	19.1598	3.87066	0	0	2.24091	0
416	8842	326500	4664600	0	15.6151	0.401063	40.9852	0	34.829	8.16963	0	0	0	0
417	8842	326475	4664600	0	15.4664	0.129654	44.5998	0	31.5186	8.28556	0	0	0	0
418	8842	326128	4664664	0	8.14289	0.407438	79.9851	0	0	11.4645	0	0	0	0
419	3346	325747	4664815	0	13.6014	0	66.6427	0	18.2157	1.54015	0	0	0	0
420	3346	325518	4664414	0	13.0296	0	18.175	0	68.7954	0	0	0	0	0
421	12310	375200	4602665	0	13.8719	3.60212	76.486	0	0	0	0	3.66694	2.373	0
422	12310	375056	4602507	0	7.4302	10.7479	61.261	0	0	3.46323	0	5.56854	11.5292	0
423	11834	374713	4601907	0	15.949	0	56.6864	3.2595	0	17.7322	0	6.37289	0	0
424	4867	375080	4601690	0	12.5744	5.50041	34.3566	0	11.0566	26.8372	0	4.85528	4.81959	0
425	4867	375578	4601446	0	15.7849	0.0102428	57.7643	5.98413	5.8159	14.6033	0	0	0.0371317	0
426	4867	375061	4600943	0	11.3748	28.327	37.3225	1.0186	0	13.8236	0	7.9935	0.139928	0
427	10270	376154	4601206	0	12.0052	28.9864	42.528	2.24091	0.722982	2.40753	0	10.1709	0.938027	0
428	10270	376243	4601590	0	0	3.8953	93.4177	1.22231	0	1.45105	0	0.0136569	0	0
429	8430	377041	4601385	0	17.0558	0.00046804	35.0326	2.63624	2.90873	4.07438	0	38.2917	0	0
431	2539	377758	4600779	0	8.16296	0	88.5903	0	0	0	0	3.24673	0	0
432	2539	377922	4600302	0	10.1743	0	75.6134	0	0	0	0	13.8049	0.407438	0
433	2539	377418	4600571	0	8.88322	0	43.4487	0	0	0	0	47.6681	0	0
434	2539	377533	4600205	0	8.40948	0	59.5963	0	0	0	0	31.9942	0	0
435	4209	378209	4600351	0	6.70679	0	79.6508	0	0	0.842416	0	12.5112	0.288849	0
436	4209	378722	4600638	0	12.5776	0.0438544	70.6713	0	2.90541	0.00269413	0	13.7991	0	0
437	4209	378928	4600110	0	11.2569	0	73.5359	0	0	0	0	14.6755	0.531656	0
438	12252	379316	4600382	0	14.3463	0	59.633	0	17.6864	3.44141	0	3.51812	1.37476	0
439	12252	379575	4600032	0	12.5225	10.9196	39.4685	0	2.94209	5.58401	0	17.5176	11.0457	0
440	4768	376973	4602620	0	18.614	0	8.41215	0	0	3.28855	0	68.463	1.22231	0

## Sheet: Favourability extrapolation
year	grid	x	y	seminatural	cereal	legume	horticultural	oleaginous	otherculture	trees	water	woodyarea	artifitialsurface
2011	3	272521	4.72537e+06	0	0	0	0	0	0	5.35625	0	93.2838	1.36
2011	17	330521	4.62537e+06	0	77.0226	7.74979	0	2.27049	0	0	0	0	12.9571
2011	24	325521	4.65137e+06	0	19.1137	28.386	0	48.5089	0	0.44	0	0	3.55141
2011	28	306521	4.61437e+06	0	61.6189	15.1548	0.04	5.48212	5.01936	1.89051	0	5.389	5.40528
2011	29	252521	4.67137e+06	0	0	0.523252	0	0	0	19.9837	0	72.2482	7.24481
2011	30	369521	4.59737e+06	0	0	0	0	0	0	84.3352	0	0.196748	15.4681
2011	38	279521	4.67737e+06	0	2.24813	4.27837	2.99187	0.631869	68.8822	6.32316	0	1.1535	13.4909
2011	40	283521	4.66037e+06	0	13.6288	17.4512	14.7451	2.62037	34.2229	1.64	0	2.6655	13.0261
2011	57	313521	4.59337e+06	0	0	0	0	0	0	98.3932	0	0	1.60675
2011	67	338521	4.62037e+06	0	54.3833	32.5901	0.12	0.995121	0	1.4206	0	0	10.4909
2011	68	357521	4.58637e+06	0	5.08243	0.0016262	0	0	0	83.5402	0	0	11.3757
2011	70	297521	4.70237e+06	0	2.8	7.94511	5.1455	1.70654	48.0146	4.6365	0	5.94699	23.8047
2011	84	273521	4.65637e+06	0	0.8	4.72757	0.12	0.68	22.4676	51.1108	0	0	20.094
2011	85	305521	4.61837e+06	0	69.5084	13.2806	9.06765	0	0	0.375402	0	0	7.768
2011	91	328521	4.63437e+06	0	44.994	34.421	4.28	5.22966	0	0	0	0	11.0754
2011	102	263521	4.70837e+06	0	0.598374	0.92	0.966505	0.52	25.1593	50.3721	0	1.24	20.2237
2011	112	278521	4.67737e+06	0	4.48	8.56562	8.34751	4.72337	46.0975	7.3565	0	5.56488	14.8647
2011	113	327521	4.66537e+06	0	56.5761	19.7774	0	14.96	0	0	0	1.36	7.3265
2011	117	343521	4.62437e+06	0	55.6039	36.5652	0	0	0	0	0	0	7.83083
2011	122	329521	4.67037e+06	0	76.8407	9.67128	0	4.60139	0	0	0	0	8.88658
2011	123	321521	4.63737e+06	0	64.5266	24.5752	0	0.684879	0	1.21149	0	0	9.00188
2011	126	323521	4.62137e+06	0	5.57992	0.16	0.0032524	0	0	80.6308	0	0.56	13.066
2011	128	361521	4.58637e+06	0	87.0431	0	12.9569	0	0	0	0	0	0
2011	135	330521	4.63637e+06	0	29.4746	24.7421	15.7404	17.467	0	0.4	0	2.28163	9.89425
2011	136	341521	4.64237e+06	0	46.1254	20.5044	0.4	23.5219	0	0	0	0.2	9.24834
2011	143	273521	4.66037e+06	0	8.50179	6.70362	0	0.56	5.5385	68.8269	0	1.869	8.00023
2011	161	281521	4.68237e+06	0	0.713495	1.48099	0.2	0.105499	85.7234	4.35837	0	0	7.41825
2011	168	269521	4.68737e+06	0	0.842125	4.50062	0.32	0	78.621	3.99024	0	0	11.726
2011	179	341521	4.65437e+06	0	82.3891	3.52553	0	4.21179	0	0	0	0	9.8736
2011	181	341521	4.62637e+06	0	64.7401	20.3928	0	9.9949	0	0	0	0.32	4.55221
2011	191	328521	4.62437e+06	0	73.8435	21.3822	0	0	0	1.14828	0	0.04	3.58609
2011	195	339521	4.65637e+06	0	52.9147	5.27414	0	30.9055	0	0	0	0	10.9057
2011	205	327521	4.64937e+06	0	56.4291	23.9298	5.58424	7.71324	0	0	0	0	6.34365
2011	211	356521	4.58637e+06	0	0	0	0	0	0	90.6438	0	0	9.35616
2011	215	293521	4.60037e+06	0	0	0	0	0	0	92.6115	0	0	7.3885
2011	231	321521	4.67437e+06	0	51.9579	0.32	12.4746	27.732	0	0	0	0.04	7.47551
2011	234	284521	4.66437e+06	0	16.3427	22.3426	6.47591	0.96	26.1014	2.31675	0	0.4	25.0606
2011	239	329521	4.65437e+06	0	12.5825	2.45864	0	75.9972	0	0.0016262	0	0	8.96
2011	240	339521	4.61837e+06	0	77.5745	13.9771	0.24	0.273495	0	0	0	0.115121	7.81978
2011	241	356521	4.58937e+06	0	1.21016	0.24	9.90599	4.204	0	73.5276	0	0.88	10.0323
2011	254	328521	4.59237e+06	0	0	0	0	0	0	97.8655	0	0	2.1345
2011	283	337521	4.60337e+06	0	70.1246	3.88176	0.32	0	0	12.1871	0	2.13954	11.347
2011	285	336521	4.60737e+06	0	70.4288	19.614	0	0	0	0	0	0	9.95713
2011	287	271521	4.67737e+06	0	14.9821	2.92	0.2	2.44	57.636	8.55577	0	0	13.2661
2011	292	276521	4.69337e+06	0	1.7815	1.64	11.5597	1.23512	65.4532	1.76	0	1.27512	15.2954
2011	302	344521	4.60837e+06	0	62.9855	17.3675	0	0	0	9.03226	0	1.20325	9.4115
2011	311	326521	4.60537e+06	0	50.9695	8.33498	0.04	4.78949	0	22.7474	0	8.01411	5.10451
2011	319	280521	4.65137e+06	0	1.88	15.6561	8.61111	1.48	15.2244	43.3494	0	0.723502	13.0755
2011	343	320521	4.62337e+06	0	1.517	4.7315	0	0	0	81.568	0	1.0545	11.129
2011	346	328521	4.62037e+06	0	34.9141	63.4276	0.04	1.457	0	0	0	0.04	0.121286
2011	349	280521	4.68537e+06	0	0.195121	11.4446	12.1065	0	60.569	1.27487	0	0.490999	13.9189
2011	358	347521	4.61937e+06	0	64.738	19.3344	0.334501	3.00222	0	0.258002	0	0	12.3329
2011	374	320521	4.60137e+06	0	38.2513	30.3132	20.1238	0.161626	2.4	0	0	0.476498	8.27363
2011	383	252521	4.70237e+06	0	3.5345	27.6961	0	0	3.54439	16.9777	0	28.3761	19.8712
2011	386	333521	4.60737e+06	0	63.133	7.52661	0	6.4325	0	8.83951	0	1.64	12.4284
2011	389	278521	4.67837e+06	0	2.6	8.418	0.450999	3.222	68.3231	7.72535	0	0.4	8.86056
2011	399	343521	4.60937e+06	0	71.5132	8.32	0	12.4184	0	0	0	0	7.74837
2011	400	246521	4.67937e+06	0	0	0	0	0	0	0.163252	0	96.7951	3.04163
2011	419	335521	4.60737e+06	0	75.8871	16.4345	0	0	0	0	0	0	7.67837
2011	426	321521	4.64837e+06	0	68.3999	16.77	0	9.53807	0	0.36	0	0	4.93199
2011	428	275521	4.65537e+06	0	3.4	4.1815	0.88	0.68	61.1398	14.984	0	1.753	12.9816
2011	431	270521	4.69337e+06	0	4.32714	2	5.411	0.2	64.1644	7.6835	0	0.2	16.014
2011	435	313521	4.62237e+06	0	60.7804	2.33398	1.44488	18.9103	6.23304	0	0	1.28	9.01744
2011	441	265521	4.70237e+06	0	33.2706	5.06125	5.8152	0.193495	19.6662	12.475	0	2.92	20.5983
2011	446	260521	4.69937e+06	0	7.8	1.3455	8.29282	11.1359	36.7315	12.7465	0	1.16	20.7879
2011	453	340521	4.64437e+06	0	59.2896	10.9196	0	18.1934	0	3.0765	0	0.84	7.68088
2011	456	347521	4.61537e+06	0	63.8487	30.7117	0.518374	0	0	0	0	0	4.92128
2011	462	250521	4.70037e+06	0	0	2.53261	0.0290012	0	0	19.8069	0	68.8876	8.74387
2011	464	316521	4.62337e+06	0	87.5489	3.88662	0	1.26699	0	0	0	0	7.2975
2011	467	366521	4.59637e+06	0	2.14284	4.728	2.82374	0	0	79.0754	0	0	11.23
2011	482	331521	4.60937e+06	0	83.1351	1.89513	0	6.2	0	0.163252	0	0	8.6065
2011	485	340521	4.63437e+06	0	81.5371	14.6213	0	0	0	0	0	0	3.84163
2011	491	310521	4.61537e+06	0	49.6371	18.153	8.79152	4.189	0	2.02954	0	2.29301	14.9069
2011	494	294521	4.69837e+06	0	10.3723	4.71426	1.92	8.06875	47.6738	2.46087	0	0.511869	24.2781
2011	504	267521	4.73337e+06	0	0.984189	0	0	0	0	0	0	97.4439	1.57188
2011	511	327521	4.65637e+06	0	25.7532	10.986	0.08	55.8992	0	0	0	0.08	7.20163
2011	512	349521	4.62637e+06	0	12.439	2.74229	0	0	0	78.4269	0	0	6.39175
2011	522	335521	4.60537e+06	0	55.1478	35.8708	0	0	0	0	0	0	8.98141
2011	529	307521	4.70237e+06	0	1.80133	15.2692	47.4903	0	0	0	0	0	35.4391
2011	531	270521	4.68937e+06	0	3.6185	0.04	0.24	0	85.797	0.4	0	0.08	9.82446
2011	535	331521	4.58437e+06	0	16.2872	44.4834	0.252625	13.9924	0	8.03837	0	7.07844	9.86762
2011	541	366521	4.61237e+06	0	28.7865	11.4057	0	0	0	41.0167	0	9.37789	9.41323
2011	546	323521	4.63437e+06	0	90.1725	2.74154	0	0	0	0.950243	0	0	6.13574
2011	553	272521	4.70737e+06	0	10.6538	8.149	10.7685	2.6	48.6905	4.44662	0	0.76	13.9316
2011	555	333521	4.60637e+06	0	63.6493	20.3809	0	0.0865048	0	4.14862	0	0.08	11.6547
2011	559	332521	4.61137e+06	0	74.6529	13.7628	0	0.628661	0	0	0	0	10.9557
2011	565	344521	4.57437e+06	0	0	0	0	0	0	37.5931	0	55.4889	6.91802
2011	572	255521	4.68937e+06	0	14.9625	5.19024	39.0029	0.735877	2.04	19.8785	0	0	18.1901
2011	577	339521	4.61737e+06	0	50.6151	39.8882	0	0.68	0	1.182	0	0	7.63467
2011	578	347521	4.63337e+06	0	16.4776	16.0895	1.52	0.04	0	59.4441	0	0.0016262	6.42724
2011	579	358521	4.62737e+06	0	57.6123	4.7525	2.5165	3.15291	0	13.2228	0	10.2918	8.45125
2011	582	341521	4.60737e+06	0	66.7119	0.163502	0	0	0	22.9344	0	0.905749	9.2845
2011	585	333521	4.59037e+06	0	5.96499	0.0690012	6.96391	0.12	11.3146	11.4714	0	44.774	19.322
2011	588	281521	4.65937e+06	0	5.25524	19.8317	3.39155	0.563252	42.0606	2.38625	0	0.896127	25.6152
2011	597	273521	4.67237e+06	0	30.2408	1.47487	0	0.04	52.7892	4.83986	0	0.12	10.4953
2011	604	271521	4.69237e+06	0	8.33302	2.52	8.94837	1.353	60.9541	1.54871	0	0	16.3428
2011	614	265521	4.71337e+06	0	2.85978	3.03675	0.116748	0.283252	7.82446	69.2546	0	0	16.6244
2011	616	351521	4.59637e+06	0	6.6725	0	0	0	0	73.4689	0	0	19.8586
2011	654	262521	4.67137e+06	0	0	0	0	0	0	71.2819	0	13.061	15.6572
2011	667	296521	4.70637e+06	0	6.15112	2.08	0.207497	0.32	36.915	31.1445	0	0.04	23.1419
2011	669	362521	4.60137e+06	0	24.9827	21.1484	0	0.851492	0	45.564	0	0	7.45337
2011	670	334521	4.63737e+06	0	35.6486	42.9633	0.0145006	6.85796	0	4.40585	0	0.68	9.42974
2011	673	367521	4.61637e+06	0	65.055	7.99864	0.819681	0.0459851	0	22.4794	0	0.275911	3.32536
2011	676	341521	4.64937e+06	0	41.0656	9.49796	2.46211	43.5121	0	0	0	0.316498	3.14575
2011	682	312521	4.66537e+06	0	16.6221	30.2171	0	48.3571	0	0	0	0	4.80366
2011	685	363521	4.60637e+06	0	47.4808	8.00298	10.1055	0.638374	0	0.328131	0	17.2734	16.1707
2011	691	260521	4.69837e+06	0	15.2735	1.6545	17.8557	2.52273	21.3274	19.8022	0	0.32	21.244
2011	705	341521	4.64337e+06	0	38.6219	11.4241	3.8	41.0513	0	0	0	0.04	5.06263
2011	749	337521	4.62137e+06	0	66.8305	17.1059	0	0.128131	0	1.3535	0	0.28	14.302
2011	750	321521	4.61237e+06	0	64.2601	16.7425	1.36	0.68	0	1.647	0	3.44	11.8704
2011	754	334521	4.63137e+06	0	89.7644	3.99275	0	0.0254994	0	0	0	0	6.21737
2011	764	274521	4.69637e+06	0	8.31024	5.57663	10.6904	0.04	52.239	5.73657	0	0.378002	17.0291
2011	765	270521	4.69137e+06	0	11.3729	2.23311	1.00262	0.08	62.8987	4.32709	0	1.15675	16.9288
2011	767	357521	4.59537e+06	0	0	0	0	0	0	95.5967	0	0	4.40325
2011	772	272521	4.69437e+06	0	10.4145	4.4624	4.0035	1.0145	51.1575	3.99937	0	0.230287	24.718
2011	773	287521	4.68437e+06	0	1.55512	9.42564	0	3.83837	55.5482	4.28298	0	0	25.3496
2011	780	267521	4.68637e+06	0	6.7855	10.067	7.37499	0	49.0909	7.99901	0	1	17.6826
2011	787	248521	4.69737e+06	0	2.72635	0.694501	0	0	0	11.6153	0	80.1242	4.83966
2011	795	268521	4.71237e+06	0	9.42344	2.811	9.34101	0.318374	56.5245	0.278374	0	0	21.3033
2011	809	344521	4.63937e+06	0	66.711	9.56587	0.158374	1.58374	0	17.08	0	1.8735	3.02751
2011	827	316521	4.65037e+06	0	45.1116	7.84296	0.48	41.9893	0	0	0	0.6	3.97613
2011	835	326521	4.62537e+06	0	0	0	0	0	0	88.0319	0	0	11.9681
2011	848	229521	4.70537e+06	0	0	0	0	0	0	0.642052	0	95.9358	3.4221
2011	849	344521	4.57937e+06	0	75.3831	0.2	13.8954	0	0	0.04	0	0	10.4815
2011	854	352521	4.63737e+06	0	12.8072	11.4293	0	0	0	69.3935	0	1.80889	4.56107
2011	858	280521	4.65037e+06	0	0	0.844879	2.92	0.04	15.0293	76.6346	0	0.614251	3.917
2011	866	337521	4.58737e+06	0	16.0525	21.0997	1.08775	0.948752	0	5.30677	0	46.2824	9.22209
2011	868	325521	4.67137e+06	0	22.7326	64.2315	0	9.89917	0	0	0	0	3.13672
2011	877	287521	4.63037e+06	0	77.6481	15.2819	0	0.101998	0	0	0	0	6.968
2011	886	352521	4.62637e+06	0	68.3529	1.23063	0	0.04	0	21.3936	0	5.10904	3.87388
2011	889	328521	4.62537e+06	0	51.6475	12.012	0	0	0	23.6488	0	1.676	11.0157
2011	891	322521	4.62137e+06	0	44.6087	3.51399	0.04	4.10374	0	31.0232	0	3.18191	13.5284
2011	898	290521	4.69237e+06	0	2.84059	10.0739	10.779	3.84626	42.1409	1.52646	0	2.2	26.593
2011	905	347521	4.57637e+06	0	0	0	0	100	0	0	0	0	0
2011	916	324521	4.60837e+06	0	80.6994	7.18051	3.98949	0.518374	0	0	0	0	7.61222
2011	917	310521	4.64237e+06	0	85.5393	10.8214	0	0	0	0	0	0	3.63926
2011	919	272521	4.67637e+06	0	7.24	1.8985	1.40976	0.6	39.8853	36.3161	0	0.554469	12.0958
2011	928	243521	4.68637e+06	0	0	0	0	0	0	22.917	0	68.8588	8.22417
2011	931	272521	4.68937e+06	0	6.18713	5.618	3.98051	0	61.0684	1.49547	0	0.28	21.3705
2011	946	272521	4.70337e+06	0	8.72	5.99013	4.63727	0.76	57.7796	9.1575	0	0.088131	12.8674
2011	951	225521	4.69037e+06	0	0	0	0	0	0	6.03738	0	93.9626	0
2011	959	256521	4.70137e+06	0	0.934636	0	0	0	0	80.0708	0	7.00524	11.9893
2011	963	268521	4.69237e+06	0	22.9831	7.35926	2.66536	1.98049	34.5154	12.2377	0	1.669	16.5897
2011	966	310521	4.66337e+06	0	43.2028	10.9361	0.221998	36.447	0	0.0048786	0	0	9.18726
2011	972	334521	4.64737e+06	0	42.9695	27.1279	1.5913	12.3428	4.01149	0	0	0.72	11.237
2011	974	272521	4.68537e+06	0	14.9452	6.52	7.53524	0.04	42.6265	10.7586	0	0.761626	16.8128
2011	995	272521	4.64337e+06	0	2.342	2.59837	0.526505	0	23.1762	61.906	0	0.08	9.37086
2011	1006	273521	4.69837e+06	0	23.1015	14.2749	1.44301	2.08	39.4983	3.87966	0	1.331	14.3916
2011	1010	259521	4.67137e+06	0	0	0	0	0	0	49.9123	0	40.6332	9.4545
2011	1012	320521	4.64837e+06	0	58.5457	6.95019	0	27.7886	0	0	0	0	6.71551
2011	1019	274521	4.69137e+06	0	3.1109	3.66003	2.90949	0	73.5262	2.00813	0	0	14.7853
2011	1026	278521	4.68337e+06	0	3.829	4.12325	0.445871	0.326505	81.9493	5.5055	0	0	3.82062
2011	1033	259521	4.64237e+06	0	0	0	0	0	0	2.83932	0	81.3073	15.8534
2011	1036	326521	4.60837e+06	0	70.6836	11.9405	0.44	9.05138	0	1.6	0	0.04	6.24449
2011	1040	326521	4.56437e+06	0	76.7402	7.86956	3.4865	0.04	0	0.08	0	1.42211	10.3616
2011	1045	275521	4.65137e+06	0	14.091	7.15763	5.99751	1.96727	17.152	40.1746	0	1.618	11.842
2011	1047	231521	4.68337e+06	0	0	0	0	0	0	7.81027	0	92.1897	0
2011	1051	324521	4.62337e+06	0	0	0	0	0	0	92.3184	0	0	7.68162
2011	1055	346521	4.60037e+06	0	0.04	0	12.4003	0	1.76	82.1294	0	0	3.67024
2011	1064	240521	4.68737e+06	0	0	0	0	0	0	14.8956	0	75.2158	9.88863
2011	1065	283521	4.73537e+06	0	0	0	0	0	0	17.2904	0	61.8891	20.8204
2011	1069	265521	4.71237e+06	0	10.8525	5.662	1.48	0.56	15.7252	43.9541	0	1.6	20.1663
2011	1071	347521	4.60137e+06	0	0	0	0	0	0	97.6148	0	0	2.38525
2011	1076	239521	4.68837e+06	0	0	0	0	0	0	37.9332	0	54.5226	7.54426
2011	1083	298521	4.62737e+06	0	0	0	0	0	0	92.6428	0	3.4255	3.93175
2011	1099	261521	4.70137e+06	0	10.7938	7.70225	20.0845	1.19641	21.27	18.5711	0.24	0	20.1419
2011	1104	260521	4.66837e+06	0	0.436498	0	0	0	0	79.3246	0	9.9156	10.3233
2011	1106	232521	4.68137e+06	0	0	0	0	0	0	15.718	0	84.2678	0.0142067
2011	1109	336521	4.64037e+06	0	70.2874	2.29775	0.12	19.9413	0	0.854501	0	0.121626	6.3775
2011	1113	331521	4.62437e+06	0	77.5287	12.1307	0.0254994	2.82599	0	0.322413	0	0.0254994	7.14125
2011	1126	370521	4.59637e+06	0	0	0	0	0	0	88.6129	0	0	11.3871
2011	1133	370521	4.61037e+06	0	78.5827	2.33149	0	0	0	4.56976	0	2.4725	12.0435
2011	1140	285521	4.66037e+06	0	2.36465	11.08	1.96163	0	43.3734	27.68	0	0	13.5404
2011	1149	270521	4.70737e+06	0	23.6922	2.61075	8.10303	0	44.7232	1.83313	0	0.08	18.9577
2011	1153	336521	4.61037e+06	0	67.5856	4.96393	0	0.145499	0	17.7484	0	0	9.5565
2011	1155	310521	4.63437e+06	0	29.4246	53.2927	0.04	8.81554	0	0.04	0	0	8.38713
2011	1160	327521	4.62437e+06	0	41.6778	3.51232	0	0	0	42.4706	2.28	0.04	10.0193
2011	1161	264521	4.69537e+06	0	0.44	0.635121	6.996	0	73.7974	0.2	0	0	17.9315
2011	1168	321521	4.61137e+06	0	84.1159	5.7665	0	0	0	3.21863	0	0.241626	6.65737
2011	1186	328521	4.62237e+06	0	57.565	35.7154	0	0	0	1.27201	0	0.247497	5.2
2011	1187	273521	4.70437e+06	0	7.87891	0.767497	17.5661	0	49.7513	7.7205	0	0.56	15.7556
2011	1194	265521	4.69537e+06	0	5.81554	0.370999	2.81825	1.04	38.2755	35.178	0	0.727497	15.7743
2011	1198	339521	4.64837e+06	0	42.9799	10.7923	11.7788	15.0415	11.52	3.54013	0	0.76	3.58738
2011	1201	274521	4.65137e+06	0	0.28	6.49416	4.731	0.156748	21.2111	52.764	0	3.7925	10.5705
2011	1208	320521	4.60637e+06	0	70.5495	14.707	3.31271	0.872996	0	0	0	0	10.5578
2011	1209	328521	4.56337e+06	0	49.8307	0	35.3046	0	0	0	0	0	14.8647
2011	1212	325521	4.64337e+06	0	78.7364	4.9025	0.281626	11.007	0	0	0	0	5.0725
2011	1228	267521	4.72337e+06	0	6.26204	19.899	0.8	1.8	16.0551	42.4842	0	0	12.6996
2011	1229	269521	4.69337e+06	0	9.08465	2.691	7.328	1.68	60.0049	3.66738	0	0.52	15.0241
2011	1233	245521	4.69537e+06	0	0	0	0	0	0	0.64	0	88.0561	11.3039
2011	1244	299521	4.62737e+06	0	0	0	0	0	0	96.8	0	3.2	0
2011	1247	271521	4.70137e+06	0	8.52849	3.92	13.2219	1.84	52.1774	0.941998	0	0	19.3703
2011	1252	366521	4.61837e+06	0	10.0457	5.10257	0	0	0	43.6175	0	30.7809	10.4533
2011	1257	287521	4.68137e+06	0	0.703782	2.4	1.96	3.32	66.1511	2.2926	0	0.115121	23.0574
2011	1260	376521	4.60037e+06	0	9.27087	0	0	0	0	84.544	0	0.800249	5.38485
2011	1263	336521	4.60937e+06	0	79.6321	10.3551	0	0.214501	0	0.137413	0	0	9.66087
2011	1276	244521	4.69337e+06	0	0	0	0	0	0	0.48	0	85.3456	14.1744
2011	1283	263521	4.70537e+06	0	0.196498	8.66426	1.19063	0.08	16.2377	46.0267	0	1.08262	26.5216
2011	1285	292521	4.60037e+06	0	0	0	0	0	0	100	0	0	0
2011	1288	342521	4.60437e+06	0	81.0378	0	0	0	0	6.94137	0	0.755121	11.2657
2011	1297	331521	4.61437e+06	0	55.1166	24.7839	0.08	0.44	0	1.79663	0	4.35298	13.4299
2011	1312	269521	4.68837e+06	0	6.20626	1.67837	8.30289	0.121286	67.8702	4.90451	0	0.04	10.8765
2011	1316	346521	4.62737e+06	0	59.8885	10.1181	0.129757	17.3028	0.0032524	4.00919	0	1.66674	6.88163
2011	1321	348521	4.62037e+06	0	36.5696	18.4415	0	13.3393	0	0.32	0	0.36	30.9696
2011	1330	281521	4.68337e+06	0	0	0	2.43837	0	84.1932	0.435121	0	0	12.9333
2011	1331	264521	4.71137e+06	0	2.87787	1.8255	0	0	3.73052	75.7951	0	0.321626	15.4494
2011	1333	338521	4.65837e+06	0	91.2191	0	0	8.78092	0	0	0	0	0
2011	1335	266521	4.71337e+06	0	1.85484	2.5745	2.73529	0.0767476	19.4041	36.0595	0	0.676498	36.6185
2011	1351	326521	4.61637e+06	0	53.377	36.2196	0	0.24	0	0	0	0	10.1634
2011	1357	254521	4.69937e+06	0	7.57672	1.97554	24.3307	3.05626	30.2225	9.38937	0	0	23.449
2011	1360	294521	4.70537e+06	0	3.404	0.278374	0	0.316498	40.0968	26.6331	1.927	0.72	26.6242
2011	1366	232521	4.68037e+06	0	0	0	0	0	0	59.6637	0	9.34425	30.9921
2011	1373	265521	4.69237e+06	0	12.327	3.85149	13.3588	0	46.9673	9.22238	0	0.838374	13.4347
2011	1374	266521	4.71937e+06	0	10.275	25.5902	1.56	0.0432524	12.3178	28.6309	0	0.12	21.4628
2011	1375	341521	4.64837e+06	0	61.4256	26.8042	0	3.70787	0	0	0	0.523502	7.53888
2011	1378	345521	4.63937e+06	0	53.3215	13.1773	0	0	0	23.9494	0	0.68	8.87187
2011	1392	299521	4.71037e+06	0	22.3391	16.3789	2.472	1.34737	35.3752	0.638374	0	0.121626	21.3275
2011	1393	274521	4.65537e+06	0	1.67996	4.42862	3.1635	1.82699	26.6328	51.8492	0	0.04	10.379
2011	1403	327521	4.58837e+06	0	4.68757	0.04	0	0	0	83.8392	0	0	11.4332
2011	1421	374521	4.59637e+06	0	0	0	0	0	0	77.157	0	0	22.843
2011	1423	377521	4.59937e+06	0	23.7977	0.0547668	0	0.0449862	0	69.2448	0	0.120288	6.73743
2011	1426	262521	4.69737e+06	0	5.09524	2.13287	15.3222	2.62225	51.6992	2.66439	0	0.463624	20.0001
2011	1450	370521	4.59837e+06	0	0	0	0	0	0	86.9494	0	0.942094	12.1085
2011	1453	273521	4.68537e+06	0	4.28124	3.86184	7.02501	0.166505	51.5187	11.0504	0	6.05262	16.0437
2011	1469	275521	4.69337e+06	0	0	3.14862	7.74263	0.284879	69.745	2.269	0	1.12488	15.685
2011	1476	268521	4.66337e+06	0	1.8545	5.87363	4.41579	0.752996	37.382	30.3007	0	0.261998	19.1584
2011	1487	318521	4.64037e+06	0	54.6901	38.7099	0.04	0.32	0	0	0	0	6.24
2011	1500	327521	4.67337e+06	0	13.2487	37.4774	0.229616	41.2829	0	0	0	0	7.76136
2011	1518	266521	4.67937e+06	0	6.23524	3.89287	7.82812	1.269	55.499	8.38124	0	0.48	16.4145
2011	1525	269521	4.64937e+06	0	7.56513	13.6337	5.13499	1.14713	25.4769	24.9284	0	4.17554	17.9382
2011	1536	317521	4.65037e+06	0	22.1996	9.9716	0.44	60.3791	0	0	0	0.2	6.80962
2011	1541	335521	4.65437e+06	0	55.6487	3.3449	0	29.1154	0	0	0	0	11.891
2011	1544	294521	4.60037e+06	0	0	0.185499	0	0	0	87.6448	0	2.60675	9.56291
2011	1546	375521	4.59637e+06	0	0	0	0	0	0	42.1314	0	0	57.8686
2011	1557	358521	4.58437e+06	0	0	0	0	0	0	90.9579	0	0	9.04207
2011	1559	300521	4.62737e+06	0	0	0	0	0	0	93.8124	0	0.2	5.98765
2011	1560	331521	4.58537e+06	0	49.7626	3.65913	28.159	13.1353	0	0	0	1.4545	3.82949
2011	1561	322521	4.61337e+06	0	71.9877	15.7989	0.0161268	0.000589522	0	0.909386	0	0.36	10.9272
2011	1564	275521	4.64437e+06	0	0	9.12	2.88	1.171	38.5557	34.6892	0	0.294501	13.2896
2011	1592	330521	4.62337e+06	0	54.9041	27.1357	0	3.32301	0	0.4	0	0	14.2372
2011	1605	290521	4.68237e+06	0	0	1.56	1.309	0	50.9017	28.4949	0	0	17.7344
2011	1615	309521	4.61337e+06	0	61.2311	7.54602	0.52	21.4665	0	0.44	0	0.2	8.59639
2011	1617	347521	4.63837e+06	0	48.5234	23.8272	0	14.349	0	2.08799	0	0.32	10.8924
2011	1619	333521	4.61137e+06	0	75.7529	5.49924	5.64813	4.04	0	2.35146	0	0.152503	6.55576
2011	1620	274521	4.67437e+06	0	0	3.61301	19.0171	3.66239	5.58532	57.6165	0	2.80488	7.70076
2011	1627	265521	4.67837e+06	0	10.5098	1.01455	7.702	0.71388	45.05	6.60115	0	0.44	27.9686
2011	1633	267521	4.71637e+06	0	0.512503	3.19675	0	0.28	4.16249	76.6406	0	0.435506	14.7721
2011	1642	268521	4.68237e+06	0	5.182	5.32788	9.16068	0.44	46.3805	14.9343	0	0.008131	18.5666
2011	1646	309521	4.64437e+06	0	92.2649	0.746627	0	1.8975	0	0.04	0	0	5.051
2011	1652	245521	4.68537e+06	0	2.53138	0	0	0	0	56.6036	0	26.0183	14.8468
2011	1653	298521	4.71037e+06	0	13.8054	11.8845	1.869	0.123252	41.6301	7.03645	0	0.08	23.5713
2011	1657	322521	4.67937e+06	0	21.7668	10.6308	0.0423107	15.5242	2.37332	32.1236	0	2.26767	15.2713
2011	1658	269521	4.69737e+06	0	10.1521	5.8545	12.36	0	56.3532	1.44813	0	0.0145006	13.8175
2011	1661	325521	4.65737e+06	0	53.7581	40.4731	0	2.31286	0	0	0	0	3.45588
2011	1669	257521	4.69437e+06	0	27.8655	4.49358	18.5543	2.49628	15.0158	9.0255	0	0.12	22.429
2011	1674	339521	4.61237e+06	0	62.8525	7.53789	0.4	14.1766	0	0.752996	0	8.27837	6.00163
2011	1676	309521	4.64537e+06	0	57.9349	21.6091	0	13.3593	0	0	0	0.04	7.05676
2011	1678	254521	4.64937e+06	0	0	0	0	0	0	100	0	0	0
2011	1688	332521	4.62137e+06	0	74.0137	10.3658	0.04	4.23503	0	0.238374	0	0.08	11.0271
2011	1691	327521	4.66237e+06	0	48.283	3.71582	0	38.8989	0	0.36	0	0.04	8.70225
2011	1692	316521	4.64537e+06	0	44.5768	12.4499	0.6	33.9961	0	0.745998	0	0.12	7.51128
2011	1694	259521	4.66237e+06	0	0	0	0	0	0	17.0008	0	74.6535	8.34575
2011	1696	272521	4.68637e+06	0	4.04188	0.614501	7.98042	0.04	60.9722	11.6648	0	0.04	14.6462
2011	1711	267521	4.67037e+06	0	0	0.358374	2.37886	0.04	15.0832	80.4018	0	0.04	1.69775
2011	1714	269521	4.65337e+06	0	14.6666	12.8179	0.92	0.12	0	35.308	0	16.2796	19.888
2011	1722	318521	4.63237e+06	0	74.9315	17.6201	0	0	0	0	0	0	7.44838
2011	1725	297521	4.58937e+06	0	15.9598	22.114	0	0	0	17.2069	0	34.9755	9.7438
2011	1729	282521	4.68037e+06	0	0	7.17658	3.087	0	81.0023	0	0	0.393495	8.34062
2011	1731	326521	4.66737e+06	0	70.6594	12.695	0.0383738	6.62599	0	0.52	0	0.04	9.42125
2011	1742	219521	4.69837e+06	0	0	0	0	0	0	0	0	0.839086	99.1609
2011	1743	346521	4.61637e+06	0	59.7107	31.3199	0	0.48	0	0	0	0	8.48937
2011	1772	349521	4.62337e+06	0	86.6291	0.888534	0	0	0	4.36275	0	1.66374	6.45588
2011	1780	276521	4.69437e+06	0	4.55085	5.98501	10.5152	0.24	65.6284	0.36	0	0	12.7206
2011	1781	323521	4.62037e+06	0	25.8481	2.99415	0	0.619514	0	60.9895	0	0	9.54875
2011	1786	330521	4.61737e+06	0	69.3335	16.0779	0.0016262	0	0	3.45113	0	0.447541	10.6884
2011	1795	345521	4.63437e+06	0	44.4124	23.4143	0	22.2063	0	0.362413	0	0.88	8.72458
2011	1803	258521	4.69237e+06	0	8.85511	5.31472	25.4618	1.46412	38.003	2.46679	0	0.08	18.3545
2011	1815	315521	4.61437e+06	0	57.8999	21.0037	0.04	0.938592	0	6.46988	0	7.32278	6.32513
2011	1823	339521	4.60337e+06	0	77.338	6.98932	0	0	0	0.0016262	0	0.0016262	15.6694
2011	1829	346521	4.61137e+06	0	66.3274	17.8019	0	0	0	9.19677	0	0	6.67399
2011	1837	312521	4.59237e+06	0	0	0	0	0	0	95.2613	0	0	4.73875
2011	1839	264521	4.70837e+06	0	6.72788	3.36325	5.975	0.72	37.9569	15.104	0	3.8	26.353
2011	1846	251521	4.69337e+06	0	0	0	0	0	0	28.8449	0	56.8324	14.3226
2011	1855	334521	4.60637e+06	0	59.9506	32.6556	0	1.7935	0	0	0	0	5.60025
2011	1856	334521	4.64237e+06	0	78.7568	5.32425	0	0.891786	0	4.6985	0	2.54949	7.77913
2011	1871	348521	4.61937e+06	0	63.0466	15.1066	0.905499	10.5463	0	0	0	0	10.395
2011	1874	268521	4.64637e+06	0	0.161626	7.45376	0	0.28	36.6838	18.6593	0	28.2398	8.52174
2011	1884	356521	4.62537e+06	0	90.4454	0.683252	0.283252	1.7015	0	1.47675	0	0.748617	4.66125
2011	1885	343521	4.61837e+06	0	65.7856	10.604	0	16.693	0	0	0.04	0.311869	6.56553
2011	1891	328521	4.63937e+06	0	35.7492	21.6446	1.647	28.0956	0	0.0016262	0	0.401626	12.4604
2011	1896	328521	4.59937e+06	0	20.4395	9.19333	54.3232	1.04163	12.2766	0.04	0	0.08	2.60576
2011	1899	340521	4.61237e+06	0	34.9241	44.7029	0	6.72651	0	2.82776	0	0.275121	10.5436
2011	1910	260521	4.67237e+06	0	0	0	0	0	0	70.0082	0	23.7373	6.2545
2011	1931	260521	4.70237e+06	0	20.1715	10.8341	4.64321	2.10968	23.0906	21.6607	0	0.44	17.0502
2011	1952	325521	4.59937e+06	0	69.816	18.2573	0	3.35254	0	0	0	0	8.57425
2011	1957	326521	4.59137e+06	0	0.589001	0.0145006	0.356748	0	0.11966	84.6069	0	0	14.3132
2011	1958	275521	4.70137e+06	0	19.8448	4.75487	5.5565	0.534501	50.0505	3.42875	0	0.24	15.5901
2011	1959	245521	4.69237e+06	0	1.65495	0	0.196498	0	0	11.1299	0	71.1734	15.8453
2011	1963	248521	4.70037e+06	0	0	0	0	0	0	10.6864	0	84.8688	4.44483
2011	1979	368521	4.60037e+06	0	26.7742	0.0016262	0.0509988	0	0	64.0491	0	5.31147	3.81263
2011	1982	327521	4.61537e+06	0	64.85	14.7409	0	0.08	0	1.04	0	0.44	18.8491
2011	1996	270521	4.64637e+06	0	0	2.82211	0.04	0	20.7002	61.4671	0	0.04	14.9306
2011	2000	342521	4.63537e+06	0	44.4784	47.1271	0	0.24	0	0	0	0	8.15449
2011	2007	314521	4.62237e+06	0	61.2379	21.8228	1.38412	8.38724	1.56795	0	0	0	5.6
2011	2010	272521	4.68137e+06	0	6.96	0.129757	1.76488	0	68.008	21.9352	0	0	1.20212
2011	2011	288521	4.67537e+06	0	3.92	5.67546	1.9345	1.709	63.7951	8.61955	0	0.04	14.3064
2011	2035	335521	4.61837e+06	0	52.2437	26.2084	0	2.40953	0	8.16312	0	2.81228	8.163
2011	2036	311521	4.59037e+06	0	6.79198	1.32129	0.04	0	0	84.801	0	2.36474	4.68099
2011	2037	332521	4.60537e+06	0	60.7661	17.0632	0	6.86862	0	5.54812	0	3.15024	6.60375
2011	2039	357521	4.58937e+06	0	0.273835	0.04	2.83191	0	0	92.9419	0	0	3.91236
2011	2050	341521	4.61237e+06	0	58.5645	9.8135	0	20.0914	0	2.80474	0	0.0254994	8.70037
2011	2063	336521	4.64237e+06	0	43.3145	9.09977	0	34.2746	0	4.41823	0	2.49574	6.39713
2011	2070	242521	4.70737e+06	0	0	0	0	0	0	4.36702	0	85.1165	10.5165
2011	2076	344521	4.62337e+06	0	48.6043	24.5212	14.833	2.81301	0	0.8	0	1.92325	6.50521
2011	2087	260521	4.69537e+06	0	9.6017	1.73775	14.3237	1.40813	39.5471	9.67275	0	2.05951	21.6493
2011	2089	314521	4.65137e+06	0	28.8272	6.54536	4.8215	51.0712	0	0	0	0	8.73475
2011	2096	259521	4.67537e+06	0	0	0	0	0	0	41.4563	0	57.1375	1.40612
2011	2097	308521	4.61837e+06	0	70.049	3.64252	17.3214	0	0	0	0	0	8.98713
2011	2098	276521	4.61837e+06	0	48.7179	0	0	0	0	0	0	0	51.2821
2011	2099	273521	4.69537e+06	0	14.8625	0	8.222	0.68	48.1771	6.56962	0	0	21.4887
2011	2102	327521	4.56237e+06	0	10.8583	57.2771	0	0.0589587	0	0	0	0.892133	30.9135
2011	2107	256521	4.65337e+06	0	1	2.771	0.04	1	33.5442	38.7392	1.89326	2.68675	18.3255
2011	2114	278521	4.64937e+06	0	0.513495	0.0783738	1.25391	0.141998	10.4707	78.9806	0	0.48	8.08095
2011	2117	363521	4.60137e+06	0	31.2025	45.269	0.546287	0	0	13.0213	0	0	9.96088
2011	2118	340521	4.65437e+06	0	64.7048	9.39811	0	16.6973	0	0	0	0	9.19976
2011	2119	288521	4.68137e+06	0	3.9455	8.03955	6.04587	1.189	51.3061	6.33563	0	1.1855	21.9529
2011	2129	349521	4.62937e+06	0	4.24	0.08	0	0	0	94.7204	0	0.433495	0.52612
2011	2130	329521	4.64237e+06	0	75.0309	14.7544	0.04	3.21923	0	0.12	0	1.76	5.07551
2011	2143	290521	4.70037e+06	0	7.513	5.476	0.12	0.865499	29.9006	40.5837	0	0.08	15.4612
2011	2148	248521	4.68037e+06	0	0	0	0	0	0	40.3711	0	56.0201	3.60888
2011	2149	319521	4.63137e+06	0	85.786	3.84488	0	0	0	0	0	0	10.3692
2011	2160	326521	4.60437e+06	0	61.0169	14.7076	1.12	1.876	0	4.306	0	15.2708	1.70274
2011	2162	273521	4.69437e+06	0	3.27738	9.85159	6.98451	0.24	50.7574	6.66866	0	0.606255	21.6142
2011	2167	266521	4.70437e+06	0	4.42674	12.0249	10.1098	1.8035	39.4772	12.1086	0	2.4725	17.5768
2011	2171	340521	4.64637e+06	0	52.3415	38.6716	0	3.96969	0	0	0	0	5.01725
2011	2173	323521	4.67337e+06	0	94.0176	0.897753	0	1.35849	0	0	0	0	3.72612
2011	2180	311521	4.63337e+06	0	63.035	26.718	0	2.45051	0	0	0	0	7.7965
2011	2189	349521	4.60137e+06	0	0	0	0	0	0	96.8931	0	0	3.10688
2011	2191	324521	4.63537e+06	0	66.2619	19.7389	0	4.21213	0	0	0	1.16	8.62713
2011	2192	363521	4.60937e+06	0	55.8673	36.6946	0	0	0	0.69416	0	0.351869	6.392
2011	2194	335521	4.63337e+06	0	59.8023	19.6649	0	4.46298	0	9.52228	0	0.44	6.10751
2011	2199	260521	4.66337e+06	0	0	0.04	0	0	0	8.244	0	81.7241	9.99187
2011	2206	346521	4.63137e+06	0	1.07675	9.54272	0	2.42862	0	79.7503	0	6.39061	0.810999
2011	2212	276521	4.69237e+06	0	3.40799	1.41301	1.17238	0	73.9659	1.92612	0	0.941998	17.1726
2011	2223	340521	4.61437e+06	0	56.5522	6.22903	0	0.897958	0	29.9323	0	3.75038	2.63812
2011	2229	346521	4.60137e+06	0	0	0	0	0	0	100	0	0	0
2011	2235	246521	4.70137e+06	0	15.5129	8.99951	0	0.178002	0	20.1086	0	36.8314	18.3696
2011	2236	313521	4.59137e+06	0	0	0	0	0	0	93.4994	0	0.0383738	6.46225
2011	2257	315521	4.64237e+06	0	44.3339	47.2391	0	0.356748	0	0	0	0	8.07024
2011	2262	319521	4.63337e+06	0	85.8408	9.08	0	1.10239	0	0.0545006	0	0	3.92235
2011	2268	255521	4.67037e+06	0	0	2.178	0	0	0	85.8059	0	4.23811	7.778
2011	2271	318521	4.60837e+06	0	79.8358	0.6	3.68813	9.87252	0	0	0	0	6.0035
2011	2286	317521	4.61337e+06	0	61.4704	6.75837	9.67837	4.36149	0	0	0	0	17.7314
2011	2293	336521	4.62637e+06	0	51.8484	27.2172	0.36	10.8975	2.88	0	0	0	6.79684
2011	2305	327521	4.60937e+06	0	72.4474	6.32	3.86124	0	0	6.21154	0	5.62949	5.53036
2011	2307	265521	4.68737e+06	0	6.72592	3.34516	6.61035	0.0783738	58.1658	5.2655	0	0.0254994	19.7834
2011	2310	314521	4.59237e+06	0	0	0	0	0	0	94.4033	0	0.356748	5.24
2011	2315	346521	4.62537e+06	0	43.8055	18.461	21.189	12.6645	0	0	0	0	3.88
2011	2316	342521	4.63237e+06	0	86.9008	0.183873	0.08	4.66769	0	7.38728	0	0.660371	0.12
2011	2325	378521	4.60237e+06	0	28.0524	0	0	0	0	63.5945	0	8.35312	0
2011	2346	265521	4.68837e+06	0	4.02037	11.5521	10.173	0	56.4879	1.03837	0	0	16.7282
2011	2356	330521	4.60637e+06	0	82.6438	8.50699	0	0.24	0	0	0	0	8.60917
2011	2365	254521	4.68137e+06	0	0	2.04	0	0	0	37.6406	0	60.0862	0.233246
2011	2368	336521	4.62037e+06	0	79.2205	7.94086	0	2.36834	0	0	0	0	10.4703
2011	2374	321521	4.63437e+06	0	79.5304	11.8723	0	2.81626	0	0	0	0	5.78101
2011	2376	332521	4.60837e+06	0	79.4413	7.5812	0	0	0	0	0	0.68	12.2975
2011	2382	316521	4.62437e+06	0	77.8184	10.5469	0.833495	0	0	0	0	0	10.8012
2011	2383	334521	4.61737e+06	0	66.8686	3.41464	0	7.69138	0	9.15788	0	2.2	10.6675
2011	2396	356521	4.61337e+06	0	0.08	0	0	0	0	2.29741	0.491498	0	97.1311
2011	2399	266521	4.68737e+06	0	6.78033	3.48962	3.82841	0	44.0718	24.5995	0	0.883252	16.3471
2011	2401	237521	4.71137e+06	0	0	0	0	0	0	43.098	0	50.7577	6.14433
2011	2405	320521	4.67837e+06	0	15.1769	46.7298	0.555506	2.00119	0.0065048	18.8488	0	0.08	16.6014
2011	2407	280521	4.69237e+06	0	0	4.54313	8.6585	0	73.333	3.27851	0	0.161626	10.0252
2011	2414	274521	4.69937e+06	0	7.99451	3.26914	18.8718	0.151217	52.6156	2.5745	0	0.109001	14.4143
2011	2434	273521	4.73337e+06	0	0	0	0	0	0	6.08337	0	81.6334	12.2833
2011	2460	257521	4.69737e+06	0	7.45809	4.4065	9.61238	11.814	19.2105	23.7798	0	1.95625	21.7625
2011	2462	342521	4.59437e+06	0	7.6486	0	0.24	0.04	0	38.3267	0	35.7494	17.9953
2011	2468	328521	4.66437e+06	0	85.587	3.00302	0	7.33773	0	0	0	0	4.07225
2011	2473	275521	4.70537e+06	0	10.1144	2.80163	10.7182	4.84	47.4042	2.09263	0	0.08	21.9489
2011	2480	325521	4.58637e+06	0	17.748	0.0654994	0.849032	4.57401	0.740486	67.0018	0	3.78446	5.23675
2011	2481	257521	4.67437e+06	0	0	0	0	0	0	43.3237	0	43.7927	12.8836
2011	2484	269521	4.69937e+06	0	8.95139	9.23151	4.0475	0	56.7323	4.93554	0	0.8	15.3017
2011	2485	317521	4.57437e+06	0	43.5064	0.125128	1.86862	43.4334	0	1.909	0	2.23067	6.92684
2011	2490	260521	4.65037e+06	0	0	0.246505	0	0	0	83.4951	0	2.32063	13.9378
2011	2499	341521	4.60337e+06	0	67.965	6.64163	7.64729	6.23038	0	4.399	0	0	7.11675
2011	2505	271521	4.68537e+06	0	14.7818	2.92	3.83187	0	64.7377	13.1683	0	0.44	0.120385
2011	2512	331521	4.62537e+06	0	83.7972	0.850212	0	1.33138	0	0	0	0	14.0213
2011	2521	352521	4.60337e+06	0	0	0	0	0	0	100	0	0	0
2011	2523	328521	4.64337e+06	0	62.5936	12.2247	0	17.634	0	0	0	0	7.54773
2011	2526	328521	4.63637e+06	0	38.9113	29.8599	7.49899	0.08	5.90069	2.76976	0	0.878374	14.101
2011	2536	339521	4.58737e+06	0	27.7646	8.65255	4.38699	0.0016262	0	0.92	0	45.7885	12.4858
2011	2543	373521	4.59537e+06	0	0	0	0	0	0	84.5627	0	0	15.4373
2011	2544	350521	4.63237e+06	0	0	0	0	0	0	94.3457	0	0	5.65425
2011	2549	352521	4.63237e+06	0	68.3306	0.246505	0	0	0	27.4802	0	0.185499	3.75713
2011	2551	323521	4.60137e+06	0	67.2508	11.9628	9.87415	0.04	0	0	0	2.4215	8.4507
2011	2565	277521	4.68237e+06	0	13.7264	4.16	1.28163	0	68.4798	3.42214	0	0.04	8.89001
2011	2571	326521	4.66037e+06	0	46.2976	28.9737	0	16.543	0	0	0	0	8.18575
2011	2582	329521	4.67137e+06	0	0	0	0	100	0	0	0	0	0
2011	2591	332521	4.60137e+06	0	40.1286	27.2345	18.794	0.225499	0.981141	0.521626	0	3.42175	8.69287
2011	2614	331521	4.60037e+06	0	60.3468	6.49398	6.4215	0	0	17.9853	0	0	8.75239
2011	2621	337521	4.60237e+06	0	80.1135	7.4776	1	0	0	0.647004	0	0	10.7619
2011	2630	263521	4.69537e+06	0	0.930999	3.648	0.905499	0	22.2849	54.6446	0	1.804	15.782
2011	2631	326521	4.67337e+06	0	30.8339	23.4331	0.200008	35.8433	0	0	0	0	9.68977
2011	2641	329521	4.63437e+06	0	38.5969	32.2419	14.72	3.4	0	0.741255	0	2	8.29997
2011	2642	345521	4.62837e+06	0	88.5566	4.14374	0	0	0	3.52686	0	0.899584	2.87325
2011	2651	338521	4.61737e+06	0	66.3329	23.8059	0	0.156498	0	0	0	0	9.70466
2011	2658	342521	4.61737e+06	0	78.9054	13.9948	0	0	0	0	0	0	7.09983
2011	2661	331521	4.62137e+06	0	77.2644	9.92462	0	1.36097	0	0.0016262	0	0.08	11.3684
2011	2662	326521	4.60737e+06	0	72.8349	3.44067	0	0	0	14.1314	0	0.0383738	9.55462
2011	2669	336521	4.58237e+06	0	37.2799	1.35024	0.48	23.3278	0	1.95038	0	18.8875	16.7242
2011	2688	330521	4.60837e+06	0	92.6015	0.835121	0	0	0	0	0	0	6.56341
2011	2697	341521	4.60537e+06	0	51.6952	7.60513	0.08	1.48	0	25.3174	0	1.04996	12.7724
2011	2698	352521	4.59637e+06	0	0	0	0	0	0	83.3267	0	0	16.6733
2011	2707	357521	4.59237e+06	0	0	0	0	0	0	93.4728	0	0	6.52723
2011	2713	271521	4.62537e+06	0	100	0	0	0	0	0	0	0	0
2011	2715	290521	4.68937e+06	0	0.498496	1.51063	14.5538	5.15063	36.2315	19.2712	0	4.48104	18.3027
2011	2716	269521	4.70337e+06	0	8.1095	4.57204	13.5684	0	49.7235	4.30062	0	0	19.726
2011	2717	319521	4.63037e+06	0	80.2574	11.619	0	0	0	0	0	0	8.12359
2011	2719	354521	4.58137e+06	0	0	0	0	0	0	4.75207	0	95.2479	0
2011	2722	351521	4.60537e+06	0	5.22225	0.229001	0	0.0383738	0	83.9688	0	0.24	10.3015
2011	2725	328521	4.58937e+06	0	0	0	0	0	0	91.1368	0	0	8.86322
2011	2729	335521	4.61637e+06	0	63.8698	29.5534	0	1.8	0	0	0	0	4.77676
2011	2731	277521	4.64637e+06	0	2.2	3.04488	0	0	9.16673	77.4575	0	0.0383738	8.09249
2011	2742	289521	4.68637e+06	0	0	0.476498	0.70699	1.6735	63.2207	17.9116	0	1.64	14.3707
2011	2746	316521	4.56237e+06	0	96.6808	0	3.06399	0	0	0.0208201	0	0	0.234362
2011	2748	223521	4.69337e+06	0	0	0	0	0	0	0	0	100	0
2011	2760	291521	4.68737e+06	0	1.48488	0.04	0	0.289757	40.3038	42.5629	0	0.286505	15.0321
2011	2761	279521	4.74137e+06	0	0	0	0	0	0	84.492	0	0	15.508
2011	2763	327521	4.63837e+06	0	55.179	28.9441	0	5.51478	0	0	0	0	10.3621
2011	2781	373521	4.59837e+06	0	0	0	0	0	0	88.5259	0	0	11.4741
2011	2785	286521	4.66637e+06	0	3.56174	13.3485	0.755121	0.505499	28.4014	31.1626	0	0.6	21.6652
2011	2787	326521	4.58537e+06	0	13.4301	0.04	0	7.92999	0	30.7257	0	35.3667	12.5075
2011	2795	332521	4.60437e+06	0	80.3912	8.21319	0	0	0	2.1605	0	0	9.23512
2011	2807	321521	4.56937e+06	0	50.2807	20.5926	13.1271	9.98923	0	1.63512	0	0.116748	4.25854
2011	2828	319521	4.64937e+06	0	71.6453	10.2867	0	8.60377	0	0.461504	0	0.323502	8.67921
2011	2829	241521	4.69437e+06	0	0	0	0	0	0	0	0	92.385	7.615
2011	2837	334521	4.60037e+06	0	67.657	21.2896	2.15187	1.46733	0	0	0	0	7.43413
2011	2842	278521	4.64837e+06	0	0.92	0	1.44	3.698	3.81026	66.5882	0	0.518374	23.0252
2011	2844	314521	4.62037e+06	0	59.1454	18.2709	0	1.18949	0	13.0236	0	0.0016262	8.36894
2011	2854	270521	4.69737e+06	0	10.5256	1.6035	8.96425	0	43.0719	14.2479	0	0.32	21.2668
2011	2856	257521	4.64537e+06	0	0	0	0	0	0	89.6286	0	5.60269	4.76872
2011	2868	334521	4.60737e+06	0	87.0321	6.89892	0	0.658002	0	0	0	0	5.411
2011	2869	291521	4.63437e+06	0	29.6048	44.7	3.3125	18.4246	0	0	0	0.2	3.75803
2011	2876	277521	4.73337e+06	0	0	0	0	0	0	71.2651	0	20.9281	7.80675
2011	2879	362521	4.58737e+06	0	32.3404	0.517594	37.8932	6.53638	0	12.5618	0	4.15879	5.99189
2011	2895	267521	4.63837e+06	0	0	0	0	0	0	5.08544	0	80.5898	14.3247
2011	2897	334521	4.64337e+06	0	46.3195	37.6283	0	6.00414	0	0	0	0	10.048
2011	2902	327521	4.60837e+06	0	76.9705	8.22511	0.36	1.06862	0	2.76763	0	1.53051	9.07763
2011	2913	366521	4.60337e+06	0	0	0	0.08	0	0	91.8877	0	0	8.03225
2011	2941	306521	4.61937e+06	0	36.3311	19.9416	29.5285	10.1332	0	0	0	0.32	3.7455
2011	2949	300521	4.61337e+06	0	70.1375	2.927	22.24	0	0	0	0	0.04	4.65549
2011	2952	274521	4.69837e+06	0	1.3275	3.53335	9.68635	0.2	64.9714	2.731	0	0.68	16.8704
2011	2953	341521	4.65337e+06	0	25.348	35.1127	0.409594	35.749	0	0.0682657	0	0	3.31251
2011	2964	369521	4.59837e+06	0	0	0	0	0	0	89.08	0	0.483502	10.4365
2011	2965	329521	4.66837e+06	0	74.7736	12.4832	0	3.06175	0	0	0	0	9.68149
2011	2966	267521	4.66137e+06	0	0	0	0	0	0	66.4573	0	27.1408	6.40192
2011	2981	265521	4.70137e+06	0	11.4343	2.56976	8.19772	0.0767476	37.9197	26.1129	0	1.32	12.3689
2011	2987	235521	4.68437e+06	0	0	0	0	0	0	4.44823	0	93.8343	1.71749
2011	2988	258521	4.67537e+06	0	0	0	0	0	0	82.3031	0	12.9788	4.71812
2011	2996	324521	4.62937e+06	0	80.0684	3.12612	0	2.47512	0	6.39565	0	2.74358	5.19113
2011	2997	335521	4.64637e+06	0	24.2358	20.5709	6.78842	18.2145	0.0767476	13.9515	0	0.261998	15.9001
2011	3008	281521	4.68737e+06	0	7.28	3.83433	11.2433	0	18.7493	48.0188	0	1.45924	9.41504
2011	3010	374521	4.60337e+06	0	30.42	0.985499	0	0	0	61.0135	0	2.46849	5.1125
2011	3013	236521	4.71137e+06	0	0	0	0	0	0	64.1893	0	35.8107	0
2011	3014	289521	4.67637e+06	0	0.510243	4.9165	0.498002	0	42.6715	35.9862	0	0	15.4176
2011	3055	357521	4.59637e+06	0	0	0	0	0	0	97.6842	0	0	2.31576
2011	3060	336521	4.60537e+06	0	69.2148	27.6402	0	0	0	0	0	0.0509988	3.094
2011	3066	275521	4.69137e+06	0	7.8891	11.2706	16.6399	0.8	46.5875	7.182	0	2.56488	7.06609
2011	3080	251521	4.69437e+06	0	0	0	0	0.4	0	55.4396	0	37.1975	6.96291
2011	3083	318521	4.64637e+06	0	66.8512	1.14166	0	16.0915	0	0	0	0.52	15.3957
2011	3093	337521	4.65137e+06	0	44.1035	22.8385	5	21.2151	0	0	0	0	6.84287
2011	3107	356521	4.62737e+06	0	87.4085	0	1.48	0	0	1.22022	0	2.52325	7.368
2011	3124	359521	4.62937e+06	0	0	100	0	0	0	0	0	0	0
2011	3133	324521	4.59837e+06	0	52.3574	13.014	12.5301	0.196748	11.12	1.102	0	0	9.67975
2011	3135	335521	4.65937e+06	0	88.4856	0.611633	0	3.42579	0	0	0	0	7.477
2011	3143	289521	4.71837e+06	0	0	0.36612	0	0	0	5.65816	0	0	93.9757
2011	3157	262521	4.70737e+06	0	8.68	5.42236	13.418	0.68	40.0315	6.44027	0	0	25.3279
2011	3161	317521	4.65437e+06	0	50.2568	42.3989	0	0.545364	0	0	0	0	6.79896
2011	3169	265521	4.70937e+06	0	6.56904	35.8891	0.545499	0.04	2.7485	34.6357	0	0.0545006	19.5176
2011	3175	276521	4.69537e+06	0	1.68325	5.91261	14.6846	0	59.9449	1.92325	0	0	15.8514
2011	3200	316521	4.64937e+06	0	80.4014	7.12872	0.4	4.49003	0	0	0	0	7.57988
2011	3201	339521	4.65137e+06	0	64.0057	20.3593	0.225499	7.39166	0	0	0	0	8.01775
2011	3208	276521	4.68337e+06	0	11.5642	20.157	12.5329	13.864	30.3319	1.6	0	0.961876	8.98812
2011	3222	348521	4.62137e+06	0	65.8523	28.7595	0	0.32	0	0	0	0	5.06825
2011	3240	333521	4.62137e+06	0	64.6898	20.1676	0	0.563252	0	0	0	0	14.5794
2011	3266	275521	4.70337e+06	0	9.22853	12.5277	2.24	0.201626	42.0643	9.48237	0	1.0075	23.248
2011	3274	351521	4.57937e+06	0	65.5243	0	34.4757	0	0	0	0	0	0
2011	3275	328521	4.63537e+06	0	42.3297	32.9323	9.87565	8.03571	0.0667855	0	0	0.116748	6.64312
2011	3276	249521	4.72037e+06	0	28.7115	5.60909	0	0.464908	0	0	0	58.4392	6.77527
2011	3278	272521	4.70637e+06	0	8.39338	7.37875	5.4458	3.68	51.5818	4.0365	0	0	19.4838
2011	3282	356521	4.58437e+06	0	0.442056	3.33729	0	0.482392	0	77.4272	0	2.6688	15.6423
2011	3284	329521	4.62337e+06	0	60.1717	25.5999	0	8.52049	0	0	0	0.2	5.50785
2011	3288	353521	4.59237e+06	0	0	0	0	0	0	83.4108	0	0	16.5892
2011	3290	270521	4.73137e+06	0	0	0	0	0	0	75.6125	0	22.6858	1.70166
2011	3297	368521	4.60737e+06	0	42.0625	12.8105	18.0892	4.61373	0.24	10.5125	0	3.48922	8.18229
2011	3313	313521	4.60937e+06	0	84.0181	4.61838	2.38129	0	0	0	0	0	8.98225
2011	3314	261521	4.69637e+06	0	10.4427	0.973911	16.5031	0.641876	48.0744	0.714872	0	0.509001	22.1401
2011	3317	279521	4.68137e+06	0	4.81875	6.33499	0.0909988	0.0583425	77.991	3.23024	0	0.356498	7.11914
2011	3320	260521	4.66937e+06	0	0	0	0	0	0	40.6558	0	48.2052	11.139
2011	3321	358521	4.63037e+06	0	93.7707	0	0	0	0	1.83	0	0	4.3993
2011	3329	280521	4.67637e+06	0	2.02037	13.0153	1.74299	4.5855	57.4594	2.94679	0	5.47611	12.7535
2011	3340	257521	4.66537e+06	0	0	0	0	0	0	25.3263	0	65.6799	8.99374
2011	3351	336521	4.65337e+06	0	58.0609	15.5586	0	19.4731	0	0	0	0	6.90738
2011	3353	324521	4.63937e+06	0	83.2636	3.71986	0	7.64637	0	0	0	0.48	4.89014
2011	3355	335521	4.66237e+06	0	6.43331	3.47531	0.299286	84.0882	0	0	0	0	5.70385
2011	3357	341521	4.62037e+06	0	32.8387	52.3317	0	5.34733	0	0	0	0	9.48222
2011	3377	354521	4.60037e+06	0	5.26862	0.08	11.0737	0	0.0522849	73.804	0	0.04	9.68138
2011	3378	361521	4.60937e+06	0	58.2907	7.87038	0	2.3235	0	16.2086	0	2.27812	13.0287
2011	3389	349521	4.63137e+06	0	2.2091	0.0383738	0	0	0	91.0725	0	0.04	6.64
2011	3424	291521	4.70337e+06	0	0.2	0	0	0	9.56646	87.5248	0.68	0.2	1.82875
2011	3426	309521	4.64637e+06	0	83.3404	1.04	0	7.364	0	0.08	0	0	8.17563
2011	3427	354521	4.59737e+06	0	0	0	0	0	0	92.1666	0	0	7.83336
2011	3432	366521	4.60437e+06	0	0.24	0.04	3.44499	0.0145006	0.196748	86.5771	0	0.268661	9.218
2011	3440	314521	4.61837e+06	0	75.3566	1.0138	0	0	0	20.2732	0	0.15388	3.20251
2011	3441	265521	4.67437e+06	0	8.41798	2.84	9.96	0.72	29.9874	21.2676	0	0	26.8071
2011	3442	281521	4.73637e+06	0	0	0	0	0	0	5.80637	0	85.579	8.61465
2011	3443	319521	4.60537e+06	0	48.4303	0.08	25.9314	8.77626	7.11241	0	0	1.95675	7.71296
2011	3444	292521	4.70437e+06	0	0.04	0	0	0	2.04955	85.4713	1.28775	0	11.1514
2011	3453	320521	4.63337e+06	0	70.16	17.6518	0	0.769622	0	0	0	0	11.4187
2011	3459	260521	4.70437e+06	0	1.88	14.9935	3.01125	4.83291	5.97348	45.6551	0	0.532376	23.1214
2011	3474	230521	4.68537e+06	0	0	0	0	0	0	2.24488	0	97.7551	0
2011	3482	280521	4.68237e+06	0	5.87901	2.363	3.46699	1.78446	61.9392	9.37263	0	0.593246	14.6015
2011	3484	350521	4.60537e+06	0	0.329757	0	0	0.0016262	0	97.217	0	0.04	2.41159
2011	3501	343521	4.62537e+06	0	78.8447	12.722	0	0	0	0	0	0	8.43325
2011	3508	265521	4.70737e+06	0	9.306	2.95837	2.6875	1.67512	46.028	13.4969	0	0	23.8481
2011	3529	342521	4.64137e+06	0	67.1555	6.4543	0	7.17387	0	4.27699	0	0.763208	14.1761
2011	3534	266521	4.73237e+06	0	0	0	0	0	0	8.39885	0	89.184	2.41719
2011	3540	331521	4.61937e+06	0	77.8867	12.1906	0	0	0	0	0	0.48	9.44275
2011	3546	326521	4.63337e+06	0	36.1898	11.8412	4.40174	6.89938	23.5151	0.72	0	2.4	14.0329
2011	3554	326521	4.62737e+06	0	0	0	0	0	0	93.0349	0	0	6.96513
2011	3569	264521	4.69337e+06	0	6.90846	6.0735	18.7469	0.618002	42.9273	5.33976	0	2.78663	16.5995
2011	3570	321521	4.63237e+06	0	76.6993	10.426	0	0.64	0	0	0	0	12.2347
2011	3580	321521	4.62437e+06	0	0.088131	0.283252	0	0	0	86.5335	0	0.836498	12.2586
2011	3584	294521	4.60137e+06	0	0	0	0	0	0	96.676	0	0	3.324
2011	3591	340521	4.64337e+06	0	57.8143	12.5085	0.36	22.8118	0	1.9635	0	0	4.542
2011	3594	323521	4.56037e+06	0	53.4241	1.65382	13.1906	6.19241	17.529	3.34648	0	0	4.66365
2011	3598	290521	4.70137e+06	0	0	2.404	0.443252	1.0865	19.4758	65.0132	0	1.24	10.3373
2011	3599	355521	4.60037e+06	0	0	0	1.96879	0	0	87.6257	0	0.272254	10.1333
2011	3609	239521	4.67037e+06	0	0	0	0	0	0	0	0	26.259	73.741
2011	3617	271521	4.67537e+06	0	11.147	0.2	0	0	25.9915	58.0346	0	0	4.62697
2011	3622	269521	4.68137e+06	0	3.298	6.50412	3.47453	0.570999	66.4927	2.956	0	0	16.7036
2011	3630	255521	4.69837e+06	0	17.3566	3.67675	20.3253	10.818	25.7317	0.449757	0	0.08	21.5619
2011	3660	358521	4.59137e+06	0	0	0	0	0	0	91.0067	0	0	8.99329
2011	3662	328521	4.58837e+06	0	0	0	0	0	0	92.4945	0	0	7.5055
2011	3663	314521	4.60937e+06	0	27.0174	28.1086	29.6681	4.92414	0.976511	0.36	0	0.0654994	8.87975
2011	3665	341521	4.62837e+06	0	57.7641	0.92	7.38681	30.0507	0	0.04	0	0	3.83837
2011	3672	342521	4.62037e+06	0	15.2859	17.2651	0	64.3882	0	0	0	0	3.06087
2011	3674	342521	4.63637e+06	0	71.4418	19.9548	0	0.297753	0	0	0	0.04	8.26561
2011	3679	259521	4.67037e+06	0	0.43162	0	0	0	0	50.073	0	35.2521	14.2432
2011	3684	311521	4.64237e+06	0	36.1168	52.6413	0	0.909001	0	0	0	0	10.3329
2011	3691	278521	4.68137e+06	0	2.24325	0.370999	1.44	0.72	83.5242	5.06101	0	0.6	6.04059
2011	3692	259521	4.64937e+06	0	0	0	0	0	0	89.7038	0	0.105499	10.1907
2011	3693	313521	4.58937e+06	0	0.0865048	0.0410367	0	0	0	88.9731	0	4.82602	6.07338
2011	3706	322521	4.64837e+06	0	63.3798	9.14629	0.04	21.0864	0	0	0	0.0016262	6.34588
2011	3714	349521	4.64337e+06	0	100	0	0	0	0	0	0	0	0
2011	3716	330521	4.61937e+06	0	16.4923	72.0055	0	0	0	0	0	0.24	11.2622
2011	3717	282521	4.73637e+06	0	0	0	0	0	0	0	0	94.9643	5.03569
2011	3734	315521	4.62137e+06	0	44.5303	28.4887	7.89301	0.534501	3.16	4.19349	0	1	10.2
2011	3745	363521	4.59537e+06	0	61.933	7.40829	1.5565	19.3161	0	0.249622	0	0.32	9.21647
2011	3746	275521	4.70437e+06	0	7.39113	8.86387	4.0325	0.671869	53.8793	4.21177	0	0	20.9496
2011	3764	272521	4.64137e+06	0	5.4735	4.71187	0.62699	1	6.98803	63.7236	6.49375	0.675121	10.3071
2011	3770	374521	4.60137e+06	0	56.2114	0.04	0	0	0	36.3786	0	1.56976	5.80025
2011	3771	264521	4.71237e+06	0	6.0335	0.56	0.814501	0.16	12.4234	57.7559	0	0.803502	21.4491
2011	3773	326521	4.65437e+06	0	65.5794	6.06566	0	22.3772	0	0	0	0	5.97775
2011	3781	269521	4.70937e+06	0	1.01613	2.11289	9.76605	0	59.8195	4.15995	0	1	22.1255
2011	3788	366521	4.60037e+06	0	0	0	0	0	0	89.9633	0	0	10.0367
2011	3794	322521	4.63037e+06	0	29.0168	33.2742	14.3519	4.90313	6.54428	0.693124	0	4.31512	6.9015
2011	3797	280521	4.65437e+06	0	7.92	6.19426	4.65863	4.51512	36.2783	21.1587	0	0.501504	18.7734
2011	3800	326521	4.66637e+06	0	73.6476	13.297	0	4.75951	0	0	0	0	8.29588
2011	3806	261521	4.67137e+06	0	0	0	0	0	0	44.8858	0	44.0613	11.0529
2011	3810	289521	4.68137e+06	0	1.28	8.44083	0.991869	0.12	67.6303	3.95537	0	0	17.5816
2011	3811	278521	4.73637e+06	0	0	0	0	0	0	2.68	0	96.3958	0.924245
2011	3812	324521	4.60937e+06	0	92.4937	0.0032524	0	0	0	0	0	0	7.50303
2011	3817	314521	4.61037e+06	0	57.0377	6.6	24.5069	6.01974	2.1565	0	0	0	3.67916
2011	3821	310521	4.61937e+06	0	56.8892	15.681	17.8033	1.19675	0	0	0	0	8.42974
2011	3823	277521	4.74037e+06	0	0	0	0	0	0	73.9639	0	7.08468	18.9514
2011	3830	238521	4.68737e+06	0	0	0	0	0	0	77.6196	0	19.0094	3.371
2011	3837	351521	4.62237e+06	0	85.0038	4.48	0	0	0	2.59508	0	0.998374	6.92276
2011	3845	262521	4.66837e+06	0	0	0	0	0	0	27.2081	0	61.9783	10.8136
2011	3852	254521	4.67037e+06	0	0	0	0	0	0	74.5498	0	12.1021	13.3481
2011	3858	282521	4.65437e+06	0	6.87966	11.3271	13.2875	2.36	45.0355	4.371	0	0.04	16.6993
2011	3869	288521	4.68537e+06	0	0.04	28.9293	0.370999	1.48	32.7673	9.12623	0	2.32488	24.9612
2011	3874	272521	4.69137e+06	0	13.7319	3.93276	10.3054	0.229001	48.7562	6.09125	0	1.6725	15.281
2011	3881	341521	4.61637e+06	0	54.597	19.3043	0.04	0.229001	0	11.6169	0	2.32099	11.8918
2011	3900	257521	4.69637e+06	0	16.1097	5.10949	24.8602	8.18049	9.07225	10.9611	0	2.847	22.8598
2011	3901	324521	4.61937e+06	0	76.9902	7.99476	0.04	0	0	11.4198	0	0.24	3.31526
2011	3905	314521	4.64637e+06	0	89.6976	0.0383738	0	3.52585	0	0	0	0	6.73821
2011	3911	310521	4.65037e+06	0	16.0759	64.2107	0.04	16.579	0	0	0	0.189001	2.9055
2011	3913	302521	4.70937e+06	0	0	0	0	0	9.97775	64.6753	0	0	25.347
2011	3928	342521	4.62637e+06	0	68.9311	27.0356	0	0	0	0	0	0	4.03325
2011	3933	318521	4.62237e+06	0	56.6856	0.2	0	2.38049	0	26.9329	0	1.56	12.241
2011	3938	327521	4.59137e+06	0	0	0	0	0	0	93.8016	0	0	6.19837
2011	3940	319521	4.64237e+06	0	54.9611	19.1911	0	15.8712	0	0	0	0	9.97653
2011	3958	274521	4.69737e+06	0	8.12714	10.4785	20.4226	0.04	25.166	11.7267	0	4.69224	19.3467
2011	3963	289521	4.68237e+06	0	2.36	12.8464	1.378	1.57125	58.5275	5.1965	0	0	18.1204
2011	3973	249521	4.67137e+06	0	0	0	0	0	0	14.9841	0	80.2756	4.74037
2011	3991	268521	4.68537e+06	0	1.04522	4.851	10.0874	0.478124	61.5571	5.8066	0	1.03738	15.1372
2011	4005	249521	4.65637e+06	0	0	0	0	0	0	84.7888	0	0	15.2112
2011	4009	378521	4.60137e+06	0	28.5621	29.3743	0	9.6897	0	21.9317	0	0.877658	9.56451
2011	4023	354521	4.61237e+06	0	1.96	0.68	3.78001	0.0145006	0	9.42437	0	9.58462	74.5565
2011	4033	263521	4.68737e+06	0	3.65764	2.862	5.7773	0	50.1344	19.5844	0	0.04	17.9443
2011	4050	321521	4.63337e+06	0	63.2938	28.7481	0	0.4	0	0	0	0	7.55812
2011	4054	261521	4.69237e+06	0	5.59812	8.56612	12.8465	0.52	43.5874	8.57511	0	1.50121	18.8055
2011	4055	332521	4.66437e+06	0	40.2066	36.281	0	18.4617	0	0	0	0	5.05075
2011	4067	279521	4.73737e+06	0	0	0	0	0	0	0.963252	0	95.6045	3.43225
2011	4069	326521	4.61937e+06	0	58.389	33.0525	0	2.64	0	0.241224	0	0.28	5.39727
2011	4076	368521	4.61137e+06	0	84.6997	0.253911	0.131383	0.0244627	0	10.9808	0	0.64	3.26974
2011	4077	351521	4.63237e+06	0	57.8204	0.48	0	0	0	34.8661	0	0.04	6.7935
2011	4081	267521	4.68437e+06	0	3.63171	6.0655	8.44725	0	43.2883	20.7482	0	1.7125	16.1065
2011	4088	250521	4.69937e+06	0	0.44	0.885416	0	0	0	10.9311	0	83.1339	4.60962
2011	4091	351521	4.62137e+06	0	81.0901	9.14723	0.6	1.75024	0	2.66541	0	0.92	3.82699
2011	4098	260521	4.69337e+06	0	1.68937	3.771	6.30164	0.454501	51.8099	10.1781	0	0.243502	25.552
2011	4105	326521	4.61837e+06	0	71.568	19.0226	0	0.52	0	0	0	0	8.88937
2011	4109	270521	4.73037e+06	0	0	1.204	0	0	0	27.3652	0	66.4947	4.93613
2011	4115	356521	4.58837e+06	0	0.641224	0	6.78376	1.63763	0	84.3931	0	0	6.54428
2011	4124	296521	4.69837e+06	0	7.2735	3.00587	0.374501	3.32	53.4542	4.716	0	1.15187	26.7041
2011	4132	310521	4.64937e+06	0	72.2494	12.2292	0	6.7373	0	3.44	0	0	5.34408
2011	4157	327521	4.60637e+06	0	63.242	32.8897	0	0	0	0	0	0.0764982	3.79187
2011	4176	248521	4.67737e+06	0	0	0.0499621	0	0	0	28.5915	0	68.6294	2.72912
2011	4180	269521	4.71437e+06	0	17.7289	3.03837	3.76795	1.44	36.3594	10.3163	0	0.932625	26.4165
2011	4183	346521	4.62337e+06	0	90.098	4.03528	0.50699	0	0	0	0	0	5.35975
2011	4190	259521	4.69337e+06	0	8.47137	7.251	14.7776	0.68	27.9107	24.4059	0	0.156748	16.3467
2011	4199	336521	4.61637e+06	0	81.5701	8.898	0	3.03413	0	0	0	0	6.49775
2011	4210	268521	4.71537e+06	0	11.4258	4.7345	3.5565	0.88	46.1724	8.89552	0	0.523502	23.8117
2011	4211	323521	4.55937e+06	0	2.19528	0	54.305	0	43.4997	0	0	0	0
2011	4222	336521	4.64737e+06	0	30.6391	17.9424	5.08602	18.2252	6.41001	9.09051	0	0.515121	12.0916
2011	4230	338521	4.64737e+06	0	71.2736	23.2456	0.275121	0.0254994	0	1.06511	0	0	4.11512
2011	4234	331521	4.66437e+06	0	63.5225	23.6604	0	2.16	0	0.04	0	0.04	10.5771
2011	4235	255521	4.64937e+06	0	0	0	0	0	0	90.2385	0	2.47114	7.29032
2011	4244	248521	4.69437e+06	0	2.48	0	0	0	0	2.82674	0	92.8046	1.88863
2011	4249	321521	4.62837e+06	0	63.4756	29.6022	0	0.168131	0	0.419532	0	0.08	6.2545
2011	4250	367521	4.61237e+06	0	39.3484	3.99823	0	6.12049	0	10.4785	0	36.8144	3.24
2011	4255	329521	4.63637e+06	0	42.4743	33.8652	10.8656	1.77301	1.0835	1.98862	0	0.949001	7.00075
2011	4261	345521	4.61337e+06	0	58.4076	32.6485	0	2.7909	0	0	0	0	6.15304
2011	4269	282521	4.67937e+06	0	6.56449	4.16228	0.128131	0	68.8551	3.18446	0	0	17.1055
2011	4273	312521	4.60637e+06	0	65.4647	11.4869	6.37549	0.32	10.2155	0	0	0	6.13741
2011	4280	336521	4.61537e+06	0	59.9837	29.466	0	0.24	0	0	0	0	10.3102
2011	4295	355521	4.59737e+06	0	0	0	0	0	0	98.2477	0	0	1.75225
2011	4314	262521	4.70037e+06	0	3.79322	1.36	1.99512	2.9125	39.7787	29.534	0	2.262	18.3644
2011	4327	315521	4.64437e+06	0	53.8136	40.803	0	0.73301	0	0	0	0	4.65041
2011	4333	347521	4.59037e+06	0	68.5893	0	8.99229	0.2	0	0.192254	0	11.5796	10.4466
2011	4334	311521	4.69637e+06	0	67.4611	11.2725	0	0	0	0.498398	0	0	20.7681
2011	4335	270521	4.68537e+06	0	1.24	0.04	8.27092	0	74.793	2.30999	0	0.956748	12.3893
2011	4337	262521	4.70237e+06	0	3.96371	6.60176	0.429993	1.28675	10.034	36.2349	0	2.52325	38.9256
2011	4343	282521	4.67837e+06	0	6.3095	13.4881	1.97138	0.28	63.4466	3.25608	0	0	11.2483
2011	4347	247521	4.68437e+06	0	0	0	0	0	0	47.9383	0	44.5674	7.49434
2011	4357	249521	4.70337e+06	0	10.6947	23.3005	0	0.32	1.48551	6.78923	0	28.2169	29.1931
2011	4367	340521	4.60937e+06	0	58.2346	28.0875	0.04	0.04	0	0.32	0	1.86525	11.4126
2011	4369	261521	4.70637e+06	0	15.0515	12.5964	11.0321	3.09775	9.32901	8.68122	0	8.637	31.575
2011	4371	337521	4.64537e+06	0	51.9418	16.8776	0	27.2963	0	0	0	0	3.88424
2011	4395	240521	4.69437e+06	0	0.56	0	0	0	0	0.84	0	86.4224	12.1776
2011	4396	295521	4.69837e+06	0	8.76203	3.06536	0.654501	1.11537	58.0724	2.651	0	1.93563	23.7437
2011	4405	270521	4.69237e+06	0	6.13362	0	11.3923	1.44	55.5609	8.66042	0	0	16.8128
2011	4410	295521	4.70137e+06	0	8.20538	0.08	3.6	2.68	54.8742	5.65638	0	1.12	23.7841
2011	4415	349521	4.63037e+06	0	0	0	0	0	0	93.3706	0	0.04	6.58939
2011	4425	371521	4.61037e+06	0	52.2805	0.040725	0	0	0	34.0477	0	3.91622	9.7148
2011	4432	338521	4.61637e+06	0	73.2815	13.1767	0	4.1635	0	0.0432524	0	0.04	9.29509
2011	4433	296521	4.69937e+06	0	5.99512	3.93588	3.9055	1.7265	52.0313	6.2	0	0.2	26.0057
2011	4434	258521	4.66237e+06	0	0	0	0	0	0	5.34139	0	89.8509	4.80775
2011	4455	292521	4.63237e+06	0	57.1192	34.1339	0.2	1.39975	0	0	0	0	7.14713
2011	4461	339521	4.62237e+06	0	17.5567	5.37001	0	0	0	69.0583	0	0	8.015
2011	4467	328521	4.60737e+06	0	61.2147	29.0039	0	0.0840913	0	3.30641	0	0	6.39088
2011	4476	254521	4.67137e+06	0	0.0783738	0.24	0	0	0	87.5744	0	3.01109	9.09613
2011	4479	272521	4.69737e+06	0	12.0555	5.52	5.30058	0	61.1611	2.12538	0	0	13.8375
2011	4481	334521	4.61637e+06	0	67.3038	18.3043	0	0	0	6.0255	0	0	8.36641
2011	4484	337521	4.61137e+06	0	85.2819	0	0	2.59187	0	7.77154	0	0.24	4.11474
2011	4490	281521	4.67937e+06	0	0.250999	1.30164	0.418002	0.334501	84.8079	2.47542	0	0.353495	10.058
2011	4496	348521	4.63137e+06	0	70.5245	9.57428	0	0.999956	0	16.5513	0	2.34999	0
2011	4503	327521	4.62137e+06	0	68.8812	8.12486	0.6	9.50326	0	6.20781	0	0.68	6.00291
2011	4517	331521	4.56537e+06	0	93.0529	0.812161	5.61656	0.417546	0.100875	0	0	0	0
2011	4525	283521	4.65337e+06	0	1.2435	4.48	1.37976	2.16	38.2739	33.2353	0	0.0945006	19.1331
2011	4526	273521	4.70537e+06	0	9.91138	8.92899	1.49341	0.92	58.7308	5.16612	0	0.6	14.2493
2011	4529	272521	4.64437e+06	0	9.3535	4.46464	0	2.64	49.4659	23.5186	0	1.8465	8.71088
2011	4531	291521	4.69337e+06	0	2.8723	9.73525	6.59363	10.0091	44.3582	2.70654	0	0.811492	22.9135
2011	4538	357521	4.59137e+06	0	0	0	0	0	0	90.738	0	0	9.262
2011	4541	239521	4.68737e+06	0	0	0	0	0	0	43.5172	0	53.3596	3.12325
2011	4550	260521	4.69237e+06	0	5.23837	4.589	4.39462	0	48.309	15.7417	0	0.722663	21.0046
2011	4564	270521	4.67337e+06	0	10.5399	8.00163	0.92	0.518374	57.8644	6.2625	0	0.718374	15.1748
2011	4568	261521	4.68937e+06	0	4.858	8.24485	12.3832	0	37.2116	22.9857	0	0.4	13.9166
2011	4570	325521	4.63437e+06	0	39.7243	33.9693	1.324	2.27837	0	1.7535	0	0.521626	20.4288
2011	4571	269521	4.66937e+06	0	0	0	0	0	0	76.4457	0	23.5543	0
2011	4580	350521	4.62337e+06	0	54.3637	6.17759	0.04	0.08	0	28.1009	0	0.614501	10.6233
2011	4585	327521	4.59837e+06	0	32.6345	12.1109	38.2935	1.52389	11.5865	0.08	0	0.206505	3.56424
2011	4586	342521	4.61037e+06	0	57.4457	26.2281	0	2.32278	0	0.708617	0	1.87024	11.4246
2011	4587	242521	4.68537e+06	0	0	0	0	0	0	33.4248	0	61.4972	5.07799
2011	4588	269521	4.71037e+06	0	3.1855	4.66841	14.5205	0.2	55.6515	0.16	0	0	21.6141
2011	4609	269521	4.68637e+06	0	6.41282	2.41938	1.12266	0	63.5051	16.2131	0	0.475121	9.85179
2011	4620	317521	4.64837e+06	0	63.2474	18.7151	0	8.63076	0	0	0	0	9.40675
2011	4623	334521	4.60237e+06	0	51.3474	11.5746	0	0	0	30.1635	0	1.4	5.51438
2011	4635	338521	4.64337e+06	0	38.8622	29.6548	0.72	22.5595	0	0	0	0.36	7.84346
2011	4646	340521	4.58437e+06	0	41.4556	1.84325	8.23675	9.24976	0	4.47675	0	22.8419	11.896
2011	4651	336521	4.61337e+06	0	73.6605	0.64	1.38663	0	0	4.05662	0	11.0147	9.24149
2011	4656	362521	4.60737e+06	0	76.0107	0	0	0	0	10.9781	0	0.443252	12.5679
2011	4662	328521	4.63237e+06	0	47.6037	20.5966	0	1.82699	0	21.8302	0	1.88	6.2625
2011	4667	275521	4.69637e+06	0	11.7714	6.32152	6.3565	0	60.1024	1.85209	0	0.04	13.5561
2011	4681	279521	4.64937e+06	0	0	0	9.01051	0	12.345	72.6809	0	0.367004	5.59654
2011	4693	333521	4.60137e+06	0	60.1558	10.2115	8.09771	0.28	9.76436	2.82486	0	0.360249	8.3055
2011	4698	327521	4.65537e+06	0	65.1172	1.513	0	27.8447	0	0	0	0	5.52513
2011	4704	324521	4.66537e+06	0	32.9624	13.0242	0	54.0134	0	0	0	0	0
2011	4714	350521	4.60437e+06	0	0	0	0	0	0	93.9778	0	0	6.02225
2011	4723	270521	4.66337e+06	0	0.88	2.52	7.54087	0.48	58.1024	9.79612	0	0.618496	20.0621
2011	4724	337521	4.61437e+06	0	70.0592	6.92	0	1.76976	0	7.76768	0	5.40163	8.08174
2011	4736	277521	4.70237e+06	0	8.26125	3.51413	7.19611	0	59.0469	2.52538	0	0.4	19.0563
2011	4737	361521	4.62637e+06	0	95.4939	0	0	0	0	0	0	0	4.50615
2011	4745	299521	4.71237e+06	0	3.40762	22.9059	0.752023	2.97898	18.9265	25.0987	0	1.1266	24.8037
2011	4748	335521	4.61137e+06	0	62.8423	5.72325	0.951869	0	0	16.4365	0	4.3535	9.69263
2011	4756	320521	4.62537e+06	0	0	0	0	0	0	89.687	0	0	10.313
2011	4761	290521	4.69937e+06	0	14.9384	0.161626	0.850999	3.52339	32.4967	28.7346	0	1.12813	18.1662
2011	4766	270521	4.67637e+06	0	7.22851	0.96	0.48	0	51.3535	26.8563	0	0	13.1217
2011	4771	352521	4.63837e+06	0	1.06461	0	0	0	0	98.8989	0	0	0.0364541
2011	4773	325521	4.66937e+06	0	43.8452	26.1915	0	22.2678	0	0.278374	0	0.393495	7.02362
2011	4785	299521	4.58637e+06	0	56.4805	0.696845	23.3419	0	8.31265	0	0	11.1682	0
2011	4793	309521	4.61737e+06	0	39.4693	19.4446	9.24488	3.411	0	11.32	0	7.61593	9.49425
2011	4805	374521	4.60037e+06	0	15.8461	0.587126	0.04	0.0383738	0	65.9855	0	3.8079	13.695
2011	4812	276521	4.64537e+06	0	8.52831	3.84	0.330999	0	14.1927	65.1873	1.1525	0	6.76811
2011	4816	273521	4.65437e+06	0	1.78071	33.5329	2.33574	1.12488	42.3063	5.3055	0	0.527497	13.0865
2011	4820	338521	4.60637e+06	0	57.2978	12.7246	0	0	0	18.1897	0	4.26812	7.51975
2011	4830	321521	4.62337e+06	0	0	0	0	0	0	93.6678	0	0.0835018	6.24874
2011	4844	300521	4.63937e+06	0	22.1031	59.9245	0.24	0	0	0	0	0.6	17.1324
2011	4851	354521	4.63537e+06	0	96.6424	0	0	0	0	0	0	0	3.35758
2011	4856	336521	4.66137e+06	0	0	1.16734	0	83.1844	0	0	0	0	15.6483
2011	4875	256521	4.69837e+06	0	12.3599	3.93775	14.6554	7.4755	11.3485	21.7553	0	3.36976	25.098
2011	4878	343521	4.62137e+06	0	57.5356	14.0875	0.072503	19.5367	0	0	0	0	8.76775
2011	4886	338521	4.65537e+06	0	75.0977	4.44395	0.08	10.2886	0	0	0	0	10.0898
2011	4895	240521	4.69337e+06	0	0	0	0	0	0	0	0	90.9687	9.03126
2011	4901	319521	4.65637e+06	0	21.4843	34.5674	0	32.7514	0	1.12	0	0.76	9.31695
2011	4920	240521	4.68837e+06	0	0	0	0	0	0	15.987	0	73.3842	10.6288
2011	4924	332521	4.64037e+06	0	43.6877	34.0317	0	8.07935	5.2	0	0.130659	1.6	7.27063
2011	4927	325521	4.64137e+06	0	67.089	11.4206	0	14.1594	0	0	0	0	7.331
2011	4931	346521	4.62237e+06	0	80.9323	9.12	0.304463	0	0	0	0	0	9.64323
2011	4946	245521	4.69337e+06	0	0	0	0	0	0	0	0	85.0113	14.9887
2011	4967	266521	4.67837e+06	0	3.28578	2.13446	14.6225	2.79512	46.8201	8.62667	0	0	21.7154
2011	4970	254521	4.67337e+06	0	0	0	0	0	0	66.0894	0	28.5669	5.34362
2011	4984	308521	4.61937e+06	0	41.6204	17.339	13.9215	11.8595	7.14114	0	0	0	8.11837
2011	4987	250521	4.70537e+06	0	4.87024	12.2257	1.011	0	24.9339	35.1922	0	0.164879	21.6021
2011	4998	335521	4.62137e+06	0	39.5859	24.4591	0.0767476	0.694501	0	26.6773	0	0.516748	7.98965
2011	5020	350521	4.63137e+06	0	0	0	0	0	0	97.2955	0	0	2.70451
2011	5029	321521	4.64037e+06	0	24.3103	14.3061	0.24	52.123	0	0	0	0.28	8.74062
2011	5031	314521	4.61437e+06	0	80.269	7.18779	0	0	0	2.76	0	0.64	9.14323
2011	5037	342521	4.60837e+06	0	65.3146	18.1425	0	0.12	0	7.65211	0	0	8.7707
2011	5046	324521	4.66337e+06	0	39.1376	39.8798	0	13.7839	0	0	0	0	7.19876
2011	5047	341521	4.62937e+06	0	56.3023	4.75738	3.1535	10.0662	0	18.7672	0	0.52	6.4335
2011	5056	271521	4.68437e+06	0	17.503	2	7.52	0	50.0176	19.0301	0	0	3.92937
2011	5059	331521	4.63837e+06	0	69.2134	9.25701	5.56937	0.24	5.47887	2.50252	0	1.70387	6.03499
2011	5069	311521	4.64937e+06	0	74.2528	13.3594	0	8.94773	0	0	0	0	3.44
2011	5072	308521	4.62037e+06	0	53.3796	19.2365	13.5259	4.509	0	0.12	0	0.44	8.789
2011	5074	313521	4.63837e+06	0	78.7324	13.3396	0.2	1.19378	0	0	0	0.825499	5.70875
2011	5076	255521	4.70237e+06	0	0	0.052625	0	0	0	77.4	0	2.44	20.1073
2011	5083	272521	4.68837e+06	0	1.651	0.16	5.82275	0	75.2528	0.709001	0	0	16.4045
2011	5097	252521	4.65237e+06	0	0	0	0	0	0	78.7366	0	0	21.2634
2011	5098	318521	4.59337e+06	0	27.732	19.7443	8.22589	10.2492	24.0942	0.694456	0	6.58016	2.67975
2011	5103	343521	4.60737e+06	0	55.6816	17.5394	0.64	2.60976	0	8.34008	0	0.0254994	15.1636
2011	5115	322521	4.61437e+06	0	71.5762	20.77	0.0254994	0.00266288	0	1.262	0	0.481626	5.88201
2011	5120	326521	4.67437e+06	0	47.2954	15.8901	0	26.5782	0	0.346448	0	0.67878	9.21113
2011	5127	354521	4.59537e+06	0	0	0	0	0	0	91.8496	0	0	8.15038
2011	5137	296521	4.70937e+06	0	1.84	18.9977	3.66501	0.509001	47.5548	5.23345	0	0.48	21.72
2011	5138	337521	4.63637e+06	0	43.8699	9.52063	0.04	0.284879	0	28.292	0	4.22175	13.7709
2011	5140	267521	4.70537e+06	0	3.21588	0.963502	10.8865	0.149001	59.6819	4.00059	0	1.26828	19.8343
2011	5142	326521	4.65037e+06	0	48.4975	47.306	0.0016262	0.582632	0	0	0	0.04	3.57228
2011	5144	356521	4.59437e+06	0	0	0	0	0	0	99.4317	0	0	0.568336
2011	5153	321521	4.57337e+06	0	72.1144	5.403	8.00585	6.61364	3.2	0.207497	0	0	4.45563
2011	5166	271521	4.69037e+06	0	9.7579	0	1.28301	0	66.9786	4.28011	0	0	17.7004
2011	5189	257521	4.72637e+06	0	0	0	0	0	0	0	0	99.8512	0.148801
2011	5195	332521	4.62737e+06	0	48.4026	40.7792	0	0	0	0.32	0	0.368131	10.1301
2011	5203	336521	4.65237e+06	0	67.9196	6.35187	0.92	15.0221	0	0	0	0	9.78649
2011	5208	326521	4.61237e+06	0	58.121	13.8751	9.24341	0.751869	0	4.65812	0	3.78013	9.57041
2011	5222	317521	4.64037e+06	0	89.5614	6.74764	0	0.0509988	0	0	0	0	3.64
2011	5228	258521	4.69437e+06	0	7.38762	8.05992	18.4918	0.721626	24.2134	25.1131	0	0.64	15.3725
2011	5229	325521	4.65637e+06	0	43.7159	19.2184	0	34.1779	0	0	0	0	2.88775
2011	5240	335521	4.62537e+06	0	37.5289	44.3449	0	5.89073	0	0	0	0	12.2355
2011	5246	351521	4.62737e+06	0	21.7907	0.675121	0	0	0	70.9285	0	0.12	6.48572
2011	5247	276521	4.73937e+06	0	0	0	0	0	0	92.8272	0	1.43605	5.73675
2011	5256	335521	4.63537e+06	0	46.0677	14.9971	0.465499	5	0	15.6564	0	3.54889	14.2644
2011	5261	350521	4.64137e+06	0	31.9359	12.8216	0	8.72637	0	17.5387	0	24.856	4.1214
2011	5264	346521	4.63337e+06	0	1.29626	0.284879	0	0	0	97.1491	0	0	1.26973
2011	5265	326521	4.65337e+06	0	49.658	11.7649	0.04	31.382	0	0	0	0	7.15512
2011	5270	281521	4.65137e+06	0	0.563502	1.27512	6.4	0.768131	35.3645	41.319	0	0.391415	13.9184
2011	5273	264521	4.69937e+06	0	10.5925	2.49933	2.88	1.55675	66.3873	1.39675	0	1.13391	13.5535
2011	5286	318521	4.61437e+06	0	45.3874	23.3349	2.12937	0.4	0	9.27638	0	6.08887	13.3831
2011	5294	254521	4.71637e+06	0	75.3278	1.50604	0	0	0	5.10787	0	18.0583	0
2011	5299	346521	4.61537e+06	0	82.3803	10.6244	0.761626	0.28	0	0	0	0	5.95374
2011	5303	309521	4.61937e+06	0	61.6575	10.3786	16.8806	4.57274	1.33886	0	0	0	5.17163
2011	5305	325521	4.58137e+06	0	54.8464	25.393	0	6.18674	0	0	0	2.33026	11.2437
2011	5308	260521	4.67037e+06	0	0	0	0	0	0	61.3198	0	26.1092	12.571
2011	5314	234521	4.67737e+06	0	0	0	0	0	0	99.8122	0	0.187756	0
2011	5330	267521	4.67537e+06	0	0.109001	1.49041	0	0.2	64.1237	21.7018	1.08262	0.281626	11.0109
2011	5332	278521	4.73937e+06	0	0	0	0	0	0	90.268	0	3.95289	5.77915
2011	5337	257521	4.69337e+06	0	8.27359	15.8657	13.0065	7.66501	13.9738	13.1573	0	0.36	27.6981
2011	5349	336521	4.63737e+06	0	41.812	17.269	0	10.807	0	19.8982	0	2.24	7.97387
2011	5350	335521	4.62237e+06	0	47.4049	12.1986	0	0.225499	0	30.4429	0	2.1935	7.53457
2011	5353	268521	4.70537e+06	0	0.715121	0.64	17.9006	0	61.3441	0.2	0	0	19.2001
2011	5359	292521	4.72337e+06	0	69.1308	0	0	0	0	12.437	0	0	18.4321
2011	5365	258521	4.64937e+06	0	0	1.04	0	0	0	84.9237	0	0.474872	13.5614
2011	5368	328521	4.63837e+06	0	50.5308	37.7151	0.04	0.68	0	0.04	0	0.04	10.9541
2011	5375	262521	4.69437e+06	0	3.6585	1.14284	12.6811	0.04	46.592	11.8945	0	2.84	21.151
2011	5379	249521	4.66737e+06	0	0	0	0	0	0	31.1648	0	66.9629	1.87225
2011	5387	334521	4.58237e+06	0	75.2967	4.204	0	4.32894	0	10.4751	0	4.85235	0.842868
2011	5402	316521	4.61037e+06	0	63.6645	12.973	0.6	19.5884	0	0	0	0.429001	2.74509
2011	5406	334521	4.61237e+06	0	52.3584	14.4857	0	0.36	0	14.4471	0	2.55187	15.7969
2011	5418	366521	4.60137e+06	0	0	0	0	0	0	89.8613	0	0	10.1387
2011	5425	259521	4.69737e+06	0	12.2454	6.6765	6.75901	4.58649	31.1111	14.8318	0	2.79187	20.9979
2011	5429	267521	4.69137e+06	0	4.74629	2.71713	10.2665	0.992503	61.8241	1.629	0	0	17.8245
2011	5436	318521	4.65337e+06	0	56.5305	1.33163	0	38.2847	0	0.04	0	0	3.81321
2011	5438	260521	4.70137e+06	0	9.70363	9.75777	14.0624	4.47072	25.7833	16.0585	0	3.88	16.2836
2011	5444	348521	4.63637e+06	0	4.05823	0	0	0	0	92.7898	0	0	3.152
2011	5447	352521	4.62237e+06	0	82.442	2.35876	0.0016262	0.0416262	0	0	0	5.30661	9.84937
2011	5450	319521	4.60437e+06	0	42.7332	33.0481	16.284	0.809757	0.0509988	0	0	0.04	7.03388
2011	5458	323521	4.58537e+06	0	81.5436	0.2	0	11.1059	0	2.6	0	2.04	2.51051
2011	5466	294521	4.59337e+06	0	0	0.992633	0	0	0	77.1458	0	0	21.8616
2011	5471	262521	4.66937e+06	0	0	0.0016262	0	0	0	18.6158	0	67.1165	14.2661
2011	5473	270521	4.69937e+06	0	8.85524	2.61021	5.58599	0.12	46.324	10.5557	0	3.36	22.5889
2011	5493	322521	4.63637e+06	0	66.8321	24.6635	0.0032524	2.88163	0	0	0	0	5.61951
2011	5495	308521	4.64637e+06	0	65.6651	16.8512	3.9455	10.0566	0	0	0	0	3.48163
2011	5497	278521	4.67937e+06	0	2.57951	4.76163	2.80287	0	69.2128	11.4218	0	0	9.22141
2011	5507	316521	4.64237e+06	0	72.3189	22.8201	0.0465048	0	0	0	0	0	4.8145
2011	5522	329521	4.62037e+06	0	28.9213	18.343	0.04	1.66699	0	49.0032	0	0.8	1.2255
2011	5525	333521	4.62337e+06	0	67.0998	23.6422	0	0.76	0	0	0	0.603502	7.8945
2011	5526	362521	4.60837e+06	0	41.1032	43.1021	0.8	0.0383738	0	10.15	0	0.36	4.44628
2011	5530	286521	4.64537e+06	0	56.4044	37.4186	0	0	0	0.0161268	0	0	6.16084
2011	5566	275521	4.67837e+06	0	5.28	4.64	3.9055	18.32	58.0307	0.465749	0	0.48	8.87803
2011	5569	347521	4.62137e+06	0	49.685	15.9357	1.10862	8.79774	0	0.08	0	4.24	20.1529
2011	5570	329521	4.60137e+06	0	57.5759	10.816	1.07478	0.04	0	19.0224	0	2.5935	8.87738
2011	5573	298521	4.70537e+06	0	16.7475	8.31423	0	0.32	51.8313	4.69626	0	0.08	18.0107
2011	5577	279521	4.69137e+06	0	1.53751	0.313495	0.64	0.2	54.1587	30.3968	0	0	12.7535
2011	5584	273521	4.65937e+06	0	1.23447	2.44251	0	0.321626	24.922	62.0921	3.02536	0.0048786	5.95702
2011	5589	266521	4.67037e+06	0	3.011	2.49421	19.7312	0	43.3723	23.7765	0	0	7.61486
2011	5590	287521	4.66437e+06	0	8.31328	16.1654	19.2659	0.16	18.3733	24.5905	0	1.58288	11.5488
2011	5598	263521	4.69037e+06	0	1.98841	4.309	12.5955	0	34.3969	39.9623	0	0.349495	6.39837
2011	5619	238521	4.71137e+06	0	0	2.66952	0	0	0	5.68516	0	86.0911	5.55425
2011	5629	259521	4.68837e+06	0	11.4064	2.76	3.14062	0.945499	11.9493	48.9031	0	0.6	20.2952
2011	5643	326521	4.63837e+06	0	62.7081	13.0975	0	14.1832	0	0.0145006	0	0	9.99675
2011	5670	291521	4.68637e+06	0	1.16163	0.0432524	0.4	0.72	17.1606	74.9549	0	1.32892	4.23063
2011	5676	335521	4.60337e+06	0	57.4424	30.7738	0	0.446505	0	1.149	0	0	10.1882
2011	5682	264521	4.70137e+06	0	15.0716	8.47937	4.8	4.00325	50.6662	8.08097	0	0.76	8.13857
2011	5686	327521	4.58937e+06	0	0	0	0	0	0	98.6447	0	0	1.35526
2011	5696	287521	4.60337e+06	0	0	0	0	0	0	76.9882	0	6.32032	16.6915
2011	5702	320521	4.62837e+06	0	68.603	19.2459	0.774501	0.04	0	0.538002	0	1.0835	9.71512
2011	5708	372521	4.59437e+06	0	0	0	0	0	0	70.7101	0	0	29.2899
2011	5713	250521	4.67037e+06	0	0	0	0	0	0	15.0221	0	74.044	10.9339
2011	5715	271521	4.70537e+06	0	1.80813	30.7188	7.775	1.807	24.8268	1.24	0	14.6755	17.1487
2011	5721	334521	4.66337e+06	0	71.0724	1.71249	0	21.3845	0	0	0	0	5.83058
2011	5733	314521	4.64737e+06	0	67.7312	0.2	0	20.0016	0	0	0	0	12.0671
2011	5739	253521	4.69537e+06	0	0	0.04	0	0	0	73.1541	0	13.1245	13.6814
2011	5747	341521	4.62137e+06	0	47.259	35.2769	0	5.49461	0	1.68	0	0	10.2895
2011	5749	274521	4.64437e+06	0	0.36	9.67641	1.48	0.2	51.8282	16.8122	0	0.684743	18.9584
2011	5767	349521	4.59837e+06	0	18.7233	0.12	0	0.08	0	69.4282	0	2.3741	9.27442
2011	5772	333521	4.64137e+06	0	63.0421	17.7378	0	9.13284	0	0.854501	0	2.516	6.71675
2011	5777	261521	4.69437e+06	0	7.67024	4.01366	13.0896	0.28	54.6717	0.647497	0	0	19.6273
2011	5778	239521	4.69537e+06	0	0	0	0	0	0	6.477	0	85.3985	8.12449
2011	5783	325521	4.64237e+06	0	62.8066	25.3901	0.32	4.51537	0	0.288131	0	0.0032524	6.6765
2011	5788	259521	4.66337e+06	0	0	0.28	0	0	0	17.2296	0	72.223	10.2674
2011	5797	318521	4.67737e+06	0	63.9293	12.933	2.02949	3.48911	0	6.05588	0	0	11.5633
2011	5798	325521	4.62437e+06	0	0	0	0	0	0	91.4038	0	0	8.59625
2011	5802	275521	4.69437e+06	0	7.19115	5.48	4.66688	0.6	55.5251	4.96725	0	0.24	21.3296
2011	5818	282521	4.66037e+06	0	21.0351	27.4162	4.88976	3.0735	24.7681	2.411	0	2.142	14.2643
2011	5831	350521	4.62837e+06	0	16.3667	0.189001	0.04	0	0	75.1151	0	0	8.28926
2011	5834	322521	4.68137e+06	0	100	0	0	0	0	0	0	0	0
2011	5842	229521	4.68437e+06	0	0	0	0	0	0	0	0	100	0
2011	5857	313521	4.66737e+06	0	73.1091	1.9375	5.58851	9.68	0	0	0	0.04	9.64488
2011	5867	258521	4.69637e+06	0	15.048	1.69613	31.7202	0.0254994	11.4073	24.6271	0	0	15.4758
2011	5869	339521	4.65737e+06	0	100	0	0	0	0	0	0	0	0
2011	5870	313521	4.61537e+06	0	79.5258	9.57816	0	0.0767476	0	0	0	0.631869	10.1874
2011	5881	290521	4.68337e+06	0	3.16325	10.5448	6.011	0.16	51.1616	9.46166	0	0	19.4978
2011	5889	325521	4.64037e+06	0	47.0082	12.7194	0.04	30.4415	0	0	0	0	9.79088
2011	5893	329521	4.65237e+06	0	75.0547	9.67239	0	6.1769	0	0	0	0	9.09599
2011	5905	348521	4.62537e+06	0	34.1802	14.9493	0	0	0	44.2528	0	0	6.61775
2011	5908	314521	4.60637e+06	0	65.9772	4.178	20.2171	1.28117	2.54277	0.04	0	0.12	5.64375
2011	5914	351521	4.62537e+06	0	89.1409	5.65899	0	0.04	0	1.27688	0	0.283252	3.6
2011	5915	342521	4.60337e+06	0	80.1075	2.9775	9.64759	0.798374	0	0	0	0	6.469
2011	5932	279521	4.68437e+06	0	2.48	7.52242	5.78439	0.810999	59.8472	9.03675	0	0	14.5183
2011	5935	329521	4.60637e+06	0	65.5706	27.4165	0	0.64	0	0	0	0	6.37287
2011	5942	325521	4.65437e+06	0	57.1763	13.8103	0	20.7111	0	0	0	0	8.30225
2011	5945	331521	4.65837e+06	0	23.7037	73.5368	0	1.59522	0	0	0	0	1.16424
2011	5949	336521	4.60137e+06	0	59.3463	26.5408	0.04	2.72	1.36985	0.0383738	0	0	9.94476
2011	5957	273521	4.65537e+06	0	4.71304	23.4741	0.04	4.01301	39.1647	15.2062	0	1.2	12.1889
2011	5961	272521	4.69937e+06	0	8.05836	2.67088	6.38674	0	59.3404	2.10979	0	0	21.4339
2011	5965	286521	4.66437e+06	0	3.72533	4.65723	2.10367	0.68	21.1745	53.7558	0.04	0.64	13.2235
2011	5970	331521	4.62237e+06	0	69.1396	19.3668	0	2.15318	0	0.206505	0	0	9.134
2011	5972	241521	4.68837e+06	0	2.02752	0.592843	0	0	0	9.43173	0	76.6602	11.2877
2011	5979	342521	4.61137e+06	0	44.8186	49.0535	0	1.80795	0	0	0	0.56	3.76
2011	5991	247521	4.70037e+06	0	0	0	0	0	0	2.94263	0	91.2133	5.84409
2011	6009	266521	4.69137e+06	0	16.0052	2.4545	6.16395	0	31.9078	20.9085	0	1.19675	21.3633
2011	6025	326521	4.65137e+06	0	15.5674	55.0746	0	22.2294	0	0	0	0	7.12859
2011	6032	268521	4.70437e+06	0	3.0075	1.45967	10.7448	0	67.2279	0.145499	0	0	17.4147
2011	6033	324521	4.64037e+06	0	53.7882	9.73751	0.04	24.3202	0	1.04	0	2.64	8.43408
2011	6037	262521	4.69137e+06	0	7.09251	8.76359	18.7806	0.601626	30.7876	6.48838	0	5.6875	21.7981
2011	6043	243521	4.69537e+06	0	0	0	0	0	0	2.7135	0	93.4191	3.86738
2011	6057	241521	4.69237e+06	0	0	0	0	0	0	0.24	0	88.368	11.392
2011	6082	312521	4.64537e+06	0	85.8237	5.3368	0	0	0	0	0	0	8.8395
2011	6083	269521	4.69437e+06	0	17.1098	1.56	14.2354	3.16	53.4069	1.36129	0	0	9.16664
2011	6096	345521	4.62537e+06	0	54.909	9.93965	0	34.7623	0	0	0	0.389001	0
2011	6106	342521	4.61237e+06	0	84.0129	5.2157	0	2.44301	0	0	0	0	8.32838
2011	6108	320521	4.60337e+06	0	68.11	1.57464	14.9346	6.72163	1.32212	0.04	0	1.4	5.897
2011	6114	278521	4.64737e+06	0	0	0	2.56	0.32	0.886505	80.9209	0.0816262	0	15.231
2011	6117	337521	4.61937e+06	0	59.0493	30.3546	0	0	0	0	0	0	10.5962
2011	6120	344521	4.58737e+06	0	9.89923	0	0.48	5.8	0	45.3166	0	30.6275	7.87675
2011	6131	337521	4.58337e+06	0	34.5448	11.76	0	13.3	0	0.68	0	30.7403	8.97489
2011	6134	339521	4.60737e+06	0	53.1451	1.38575	0.116498	0.24	0	27.2223	0	1.63063	16.2597
2011	6145	328521	4.59037e+06	0	0	0	0	0	0	91.9763	0	0	8.02367
2011	6152	336521	4.60237e+06	0	59.2589	18.3815	0.72	0	0	2.53751	0	8.49312	10.6089
2011	6162	287521	4.68537e+06	0	1.23024	24.1014	0.614501	2.52903	34.8395	9.16989	0	1.15512	26.3604
2011	6175	265521	4.69637e+06	0	25.3181	1.8945	0	0.0422157	27.5304	29.2512	0	0.636005	15.3275
2011	6176	259521	4.69837e+06	0	14.4286	5.5135	26.4675	3.48852	26.8248	0.12	0	0.08	23.077
2011	6178	339521	4.63337e+06	0	62.7914	32.9432	0	0	0	0.04	0	0.115121	4.11029
2011	6180	321521	4.61037e+06	0	65.2986	2.30699	0	10.8237	0	6.01227	0	8.08488	7.4735
2011	6181	339521	4.60937e+06	0	82.5678	6.63147	0	3.90069	0	0	0	0	6.90003
2011	6187	345521	4.63137e+06	0	3.71862	12.0723	0.2	8.55239	0	61.7268	0	7.27194	6.458
2011	6189	350521	4.62937e+06	0	19.9615	1.171	0	0.08	0.04	76.3136	0	0.08	2.35388
2011	6190	335521	4.61537e+06	0	72.9568	16.4063	0	0	0	0	0	0	10.6369
2011	6191	371521	4.59437e+06	0	0	0	0	0	0	80.9397	0	0.421899	18.6384
2011	6205	355521	4.59937e+06	0	0	0	0	0	0	83.3424	0	0	16.6576
2011	6208	338521	4.60737e+06	0	55.917	20.0181	0	0.16	0	12.0675	0	1.52	10.3174
2011	6210	328521	4.66737e+06	0	30.3152	19.6131	0.44	38.4076	0	0	0	0.44	10.7841
2011	6212	267521	4.66837e+06	0	21.968	0.2	0.12	0	21.4905	39.1649	0	0	17.0566
2011	6233	354521	4.58937e+06	0	0	0	0	0	0	89.8689	0	0	10.1311
2011	6251	327521	4.64437e+06	0	58.3906	12.3125	0	22.2937	0	0	0	0.04	6.96325
2011	6264	330521	4.60737e+06	0	46.583	44.36	0	0	0	0	0	0	9.05701
2011	6272	270521	4.68337e+06	0	14.6615	1.12325	10.3275	0	47.8599	15.3977	0	0	10.6302
2011	6274	222521	4.70137e+06	0	0	0	0	0	0	0	0	78.2186	21.7814
2011	6298	343521	4.64737e+06	0	34.8697	43.6231	1.32	16.9289	0	0	0	0	3.25825
2011	6299	271521	4.66237e+06	0	0.156748	2.36346	0.8	1.14374	31.1016	40.9319	0	2.93437	20.5682
2011	6307	351521	4.64037e+06	0	64.0792	20.4031	0	0	0	0	0	0	15.5177
2011	6310	346521	4.63737e+06	0	79.592	15.5305	0	0	0	0	0	0	4.87753
2011	6319	326521	4.61437e+06	0	71.4126	12.7903	0.04	0.76	0	0.570999	0	0	14.4261
2011	6334	265521	4.69437e+06	0	2.57073	1.0145	9.58466	0.24	43.3922	24.3024	0	1.1925	17.703
2011	6339	343521	4.61137e+06	0	81.1811	6.98076	0	0	0	0.04	0	0	11.7981
2011	6348	259521	4.69137e+06	0	3.193	1.43675	14.0442	5.2255	30.9312	22.0457	0	0.08	23.0436
2011	6358	319521	4.61837e+06	0	44.5163	7.4	0.728131	16.1763	0	17.9689	0	0	13.2104
2011	6368	337521	4.61837e+06	0	67.4276	22.2108	0	0.195121	0	0	0	0	10.1665
2011	6371	322521	4.67437e+06	0	59.9413	0.410999	0.28	35.5248	0	0	0	0	3.84287
2011	6380	368521	4.61337e+06	0	67.5186	2.01753	0	0.0383738	0	4.24788	0	19.0286	7.149
2011	6398	268521	4.66437e+06	0	2.97899	5.99413	7.81308	0.28	59.3335	6.80587	0	0.12	16.6744
2011	6404	285521	4.66237e+06	0	5.73716	24.6438	5.07846	0.04	28.6037	9.14563	0	0.04	26.7113
2011	6405	317521	4.63437e+06	0	60.064	8.93899	0	28.2775	0	0.88	0	0.752503	1.087
2011	6406	338521	4.60937e+06	0	68.3356	15.4547	0.2	8.45581	0	0	0	0	7.55388
2011	6411	356521	4.59637e+06	0	0	0	0	0	0	96.4688	0	0	3.53125
2011	6426	270521	4.73537e+06	0	0	8.27233	0	0	0	85.5013	0	0	6.22636
2011	6429	316521	4.61237e+06	0	25.2155	1.32049	1.20163	31.745	0	4.88612	0	31.7416	3.88962
2011	6447	298521	4.71237e+06	0	2.79812	6.5565	0.04	0.532625	24.7811	44.4073	0	1.31837	19.566
2011	6449	303521	4.65437e+06	0	61.3755	26.9616	0	4.31268	0	0	0	0	7.35024
2011	6456	328521	4.64237e+06	0	36.6095	34.3919	0	8.46063	0	1.72	0	0.48	18.338
2011	6459	283521	4.68037e+06	0	3.6545	6	4.33848	1.92	63.6632	6.82218	0	1.389	12.2126
2011	6477	376521	4.60537e+06	0	0	0	0	0	0	100	0	0	0
2011	6486	319521	4.65137e+06	0	45.8445	17.0804	0.24	19.4708	0	0.04	0	5.52	11.8042
2011	6487	259521	4.69637e+06	0	17.3083	7.17263	18.7602	8.98776	17.6865	6.17378	0	0.04	23.8708
2011	6492	273521	4.65237e+06	0	11.6819	28.8591	1.28	0	5.71318	44.1654	0	0	8.30037
2011	6494	352521	4.62837e+06	0	37.6656	0	0	0	0	50.4961	0	0	11.8384
2011	6496	352521	4.60037e+06	0	0.295787	10.1015	4.5235	0.04	0.83201	77.067	0	1.6545	5.48567
2011	6511	344521	4.65037e+06	0	100	0	0	0	0	0	0	0	0
2011	6519	264521	4.69637e+06	0	2.87176	0.24	13.2	0	65.0065	1.6465	0	0	17.0352
2011	6520	323521	4.61037e+06	0	47.3908	21.3844	0.64	0	0	21.5923	0	2.96675	6.02575
2011	6525	271521	4.66137e+06	0	0.478374	0.548412	2.953	1.16	40.3172	33.9734	0	0.72	19.8496
2011	6528	241521	4.68737e+06	0	0	0	0	0	0	3.33775	0	86.0059	10.6564
2011	6533	282521	4.65237e+06	0	0.96	0.6	3.47765	0.361876	66.9911	11.2934	0	0.287004	16.029
2011	6534	326521	4.61537e+06	0	75.2349	13.6488	0	0.233495	0	0	0	0	10.8828
2011	6535	329521	4.59037e+06	0	0	0	0	0	0	88.6333	0	0	11.3667
2011	6538	271521	4.69537e+06	0	5.75428	4.17725	7.23162	1.909	53.3767	6.56163	0	0.711279	20.2782
2011	6539	334521	4.61937e+06	0	28.018	32.1304	0.321626	3.17613	0	5.9661	0	4.64592	25.7419
2011	6544	274521	4.68037e+06	0	0.4	7.86413	12.2519	3.31951	62.7395	0	0	4.469	8.956
2011	6545	261521	4.69937e+06	0	10.0374	2.60813	5.85701	1.03675	55.1672	5.60095	0	1.08163	18.611
2011	6556	271521	4.64437e+06	0	1.85301	1.45574	0.0767476	0	7.928	82.1912	0	0.774501	5.72084
2011	6573	290521	4.60137e+06	0	0	0	0	0	0	100	0	0	0
2011	6577	260521	4.67337e+06	0	0.465346	0.203252	0	0	0	56.7307	0	29.095	13.5057
2011	6581	315521	4.64637e+06	0	80.3331	7.32	0.96	3.69073	0	0	0	0	7.69613
2011	6608	244521	4.66337e+06	0	0	0	0	0	0	34.0652	0	65.9348	0
2011	6613	267521	4.69637e+06	0	7.93884	3.473	4.92387	2.8585	59.9624	5.26929	0	0.24	15.3341
2011	6618	313521	4.64537e+06	0	56.0172	35.7726	0	0.56	0	0	0	0	7.65021
2011	6632	298521	4.71137e+06	0	12.062	7.91277	0.781998	0.349001	27.6976	31.8967	0	0	19.2999
2011	6638	323521	4.66437e+06	0	59.0169	19.7561	0	12.1343	0	0	0	0	9.09263
2011	6646	323521	4.61937e+06	0	38.7073	10.8812	0	0.16	0	44.49	0	0.118374	5.64312
2011	6656	336521	4.65637e+06	0	46.5549	20.906	0	22.1312	0	0	0	0	10.408
2011	6657	321521	4.67337e+06	0	83.2293	5.18033	0.0864141	6.33298	0	0	0	0	5.171
2011	6676	316521	4.63037e+06	0	80.1772	1.00389	15.664	0	0	0	0	0	3.15487
2011	6683	327521	4.62537e+06	0	2.53085	5.69789	0	0	0	83.2228	0	0.84	7.7085
2011	6690	288521	4.67837e+06	0	7.25685	23.5403	0.16	6.26638	47.0131	0.578343	0	0.235121	14.9498
2011	6699	239521	4.68637e+06	0	0	0	0	0	0	66.8801	0	21.0041	12.1159
2011	6706	361521	4.60137e+06	0	2.19717	0	0	0	0	61.7712	0	3.32899	32.7026
2011	6713	327521	4.66437e+06	0	48.3007	18.3301	0.04	32.5817	0	0.08	0	0.118374	0.549001
2011	6714	335521	4.65037e+06	0	13.5079	23.3004	0.689757	55.3905	0	0	0	0	7.11137
2011	6716	257521	4.69537e+06	0	13.4606	7.789	27.632	9.27433	5.64025	10.5247	0	0.441626	25.2374
2011	6719	283521	4.65237e+06	0	0	0	7.72775	0.68	23.3926	57.869	0.24	1.19788	8.89283
2011	6723	266521	4.67337e+06	0	0.516997	0.225499	6.94049	0.0848786	24.8431	64.4701	0	0	2.91887
2011	6724	318521	4.65537e+06	0	64.7769	22.6955	0	5.96	0	0	0	0	6.56768
2011	6729	346521	4.58737e+06	0	55.0182	2.16	20.0799	6.13416	0	0.24	0	6.59056	9.77725
2011	6733	325521	4.60637e+06	0	77.332	3.30501	1.20608	0.163252	0	9.68163	0	1.44976	6.86225
2011	6734	253521	4.65137e+06	0	21.1419	3.29221	0.00743582	4.72857	19.2363	24.449	0	3.32736	23.8172
2011	6735	368521	4.61037e+06	0	60.2353	0.145499	9.41149	0.530659	0	19.9601	0	3.35857	6.35842
2011	6743	250521	4.72137e+06	0	0	0	0	0	0	0	0	100	0
2011	6748	330521	4.61837e+06	0	39.4001	48.9748	0	0	0	0	0	0.730999	10.8941
2011	6749	315521	4.64137e+06	0	48.4866	38.167	0	0	0	0	0	0	13.3464
2011	6767	275521	4.64337e+06	0	2.33179	5.69626	1.28	0.0690012	25.2491	59.8608	0	0	5.51304
2011	6768	336521	4.60637e+06	0	74.4968	17.2681	0	0	0	0	0	0	8.23512
2011	6777	270521	4.67737e+06	0	14.9859	1.56	2.6	0.32	61.2387	5.23051	0	0.2	13.8649
2011	6797	268521	4.70237e+06	0	20.9754	3.45204	6.8	3.82825	47.5646	0.732874	0	2.92163	13.7253
2011	6830	325521	4.60737e+06	0	69.3485	5.80198	0.156748	1.82374	0	9.16	0	5.56163	8.14737
2011	6841	263521	4.69437e+06	0	0.349001	1.6	9.10426	1.08	36.9598	33.8664	0	0.876005	16.1645
2011	6843	315521	4.56937e+06	0	83.5277	0.44	4.418	5.84	0	0	0	0.389001	5.38525
2011	6847	274521	4.70537e+06	0	16.0306	1.64025	6.54835	9.364	41.6577	1.32	0	0	23.4391
2011	6848	279521	4.68537e+06	0	6.8335	11.1558	11.851	0.08	52.4017	3.68325	0	0.08	13.9147
2011	6849	327521	4.61737e+06	0	53.5233	27.6074	0	3.44	0	0	0	0.4	15.0293
2011	6866	314521	4.69237e+06	0	100	0	0	0	0	0	0	0	0
2011	6870	262521	4.69937e+06	0	4.11512	2.62487	5.36612	5.403	29.2012	27.7023	0	7.178	18.4094
2011	6882	270521	4.69037e+06	0	2.1481	2.18412	4.1525	0	75.029	2.58588	0	0.24	13.6604
2011	6899	375521	4.60637e+06	0	38.2414	3.93627	6.05872	0.711185	0	43.6454	0	0.355592	7.05148
2011	6909	315521	4.59637e+06	0	8.23699	36.7659	16.1896	1.13933	17.1155	0	0	12.4568	8.09588
2011	6913	259521	4.69437e+06	0	17.723	4.00045	18.4944	5.01464	29.5896	7.2475	0	0.16	17.7705
2011	6915	267521	4.69737e+06	0	10.6502	1.56325	10.327	2.72987	51.9112	2.49988	0	2.87512	17.4435
2011	6918	297521	4.62837e+06	0	0	0	0	0	0	94.0794	0	1.01687	4.90376
2011	6938	345521	4.61537e+06	0	90.1552	3.14709	0	0.198374	0	0	0	0	6.49938
2011	6943	332521	4.66037e+06	0	66.8099	20.0809	0.32	7.93409	0	0	0	0	4.85513
2011	6954	363521	4.61037e+06	0	52.4135	2.29301	0	6.32	0	26.2239	0	9.89884	2.85066
2011	6961	276521	4.68637e+06	0	6.53138	9.00389	21.6123	7.18426	40.1272	0.587126	0	3.18091	11.7729
2011	6988	323521	4.60537e+06	0	42.7669	3.7483	29.5935	17.8436	0.719909	0	0	0.04	5.28775
2011	6989	327521	4.66137e+06	0	47.0237	29.2769	0.596748	9.84318	0	0	0	0	13.2594
2011	7005	323521	4.67437e+06	0	50.2138	19.2929	0	26.2178	0	0	0	0	4.27551
2011	7013	348521	4.59437e+06	0	3.8018	0.561626	0	0	0	18.6353	0	53.705	23.2963
2011	7014	300521	4.70937e+06	0	4.651	27.3989	0.8	2.12163	27.732	7.85538	0	2.12	27.3211
2011	7020	329521	4.60937e+06	0	77.2582	7.1565	0.04	0.04	0	7.34887	0	2.19024	5.96616
2011	7025	289521	4.67737e+06	0	4.41599	7.46501	2.22037	1.16	43.7425	25.7994	0	0	15.1967
2011	7030	292521	4.70237e+06	0	3.45626	0.4	1.35512	0.563252	52.9395	9.16312	0	0.105499	32.0172
2011	7043	306521	4.62037e+06	0	65.0772	1.28637	4.72449	16.6327	0	0.949001	0	0.374501	10.9558
2011	7045	324521	4.67837e+06	0	22.0185	3.38743	0	49.3223	0	0	0	0	25.2717
2011	7047	268521	4.71437e+06	0	6.41253	6.15175	9.70855	1.1855	54.0499	2.76	0	0	19.7317
2011	7050	329521	4.64137e+06	0	46.6281	35.1602	0.04	3.92748	0	0.6	0	1.24	12.4042
2011	7051	274521	4.70137e+06	0	1.45247	7.25263	12.4081	0	61.3127	2.03812	0	0	15.536
2011	7054	254521	4.69437e+06	0	0.326505	1.36813	0	0	0	78.8798	0	5.04247	14.3831
2011	7071	284521	4.65837e+06	0	4	1.2545	3.88431	0	2.04278	84.9819	0	0	3.8365
2011	7076	326521	4.58837e+06	0	29.6862	0.24	0	0	0	55.4647	0	7.76806	6.84113
2011	7077	336521	4.61937e+06	0	57.164	22.9568	0	0.537028	0	4.63512	0	1.91187	12.7952
2011	7090	324521	4.58737e+06	0	25.7563	15.1658	4.81355	13.9389	8.30298	0.04	0	27.9832	3.99926
2011	7096	263521	4.69337e+06	0	1.12104	2.76325	5.07252	0	29.9048	51.3898	0	0.04	9.70862
2011	7102	270521	4.67837e+06	0	7.011	0.0432524	0	0.0980024	76.8314	3.3855	0	0.08	12.5509
2011	7109	335521	4.61437e+06	0	65.1923	16.8946	0.64	0.116748	0	0	0	0	17.1564
2011	7112	334521	4.63837e+06	0	67.729	0.168336	0.0254994	0	0	22.4566	0	1.84	7.78051
2011	7117	324521	4.65337e+06	0	40.6617	25.9824	0	27.1956	0	0	0	0.04	6.12025
2011	7122	324521	4.67537e+06	0	37.3197	21.5977	0	34.2759	0	0	0	0	6.80666
2011	7127	249521	4.69337e+06	0	7.43024	0	0	0	0	14.4426	0	69.862	8.26511
2011	7139	334521	4.60337e+06	0	59.4276	9.75325	0	0	0	17.5046	0	0.64	12.6745
2011	7141	343521	4.61237e+06	0	25.5075	66.427	0	0	0	0	0	0.32	7.7455
2011	7142	278521	4.73337e+06	0	0	0	0	0	0	19.1786	0	75.1924	5.629
2011	7149	261521	4.69537e+06	0	10.4022	2.22387	7.70575	5.23187	49.0537	2.83537	0	2.26211	20.2851
2011	7159	322521	4.63737e+06	0	62.6873	20.9386	1.6	7.35512	0	0	0	0	7.41899
2011	7161	263521	4.69837e+06	0	1.007	0.0422157	9.1235	2.29301	21.1644	47.1929	0	1.149	18.028
2011	7162	347521	4.63737e+06	0	39.137	21.1851	0	2.5165	0	25.6105	0	0.04	11.5109
2011	7179	270521	4.67537e+06	0	11.5625	3.65499	0.24	0	48.1994	20.0373	0	0	16.3059
2011	7182	264521	4.70737e+06	0	2.66451	3.74362	3.18949	0.764879	49.7358	12.9326	0	0.916748	26.0524
2011	7187	241521	4.68337e+06	0	0	0	0	0	0	45.9576	0	48.8208	5.22164
2011	7188	332521	4.62637e+06	0	69.5824	15.2311	1.96	3.418	0	0	0	0.2	9.60854
2011	7190	273521	4.70737e+06	0	15.8559	3.80976	19.6487	0.352996	40.5962	1.98225	0	0.04	17.7143
2011	7191	325521	4.63237e+06	0	37.1934	39.2681	5.10762	0.88	0.671217	0.52	0	1.07024	15.2894
2011	7199	341521	4.61737e+06	0	70.7213	23.0377	0	0.0909988	0	0	0	0	6.15004
2011	7201	281521	4.65437e+06	0	14.5597	19.8184	7.04736	1.92	40.733	0.385499	0	0.6	14.9361
2011	7220	357521	4.59737e+06	0	0.04	0.32	1.4431	0.181504	0	93.5474	0	0	4.46803
2011	7222	323521	4.61437e+06	0	61.4449	21.011	0.48	10.1428	0	0.04	0	0.143873	6.73737
2011	7234	267521	4.71737e+06	0	2.98225	13.5964	0.36	0.08	18.9802	41.7696	0	0.548752	21.6828
2011	7236	255521	4.66937e+06	0	0	0.328131	0	0	0	64.5639	0	23.0992	12.0088
2011	7237	328521	4.56437e+06	0	54.8592	9.21605	4.8142	19.6819	0	0.608402	0	2.49279	8.32748
2011	7256	272521	4.69637e+06	0	7.64691	0.628617	11.0915	0	63.2298	0.625499	0	0.04	16.7376
2011	7259	330521	4.61537e+06	0	61.1875	22.0076	4.12957	1.72	0	0	0	0	10.9554
2011	7266	367521	4.60137e+06	0	9.26286	0	0	0	0	78.7158	0	1.55812	10.4632
2011	7280	284521	4.65437e+06	0	24.5496	0.491248	1.6709	1.92	0.745364	65.039	0.2	0.08	5.30387
2011	7301	345521	4.57937e+06	0	80.2123	0.72	10.7886	0	0	0	0	1.93149	6.34762
2011	7302	272521	4.66037e+06	0	0.595121	1.12	3.4926	0.48	12.9339	67.1004	0	2.251	12.027
2011	7309	325521	4.65537e+06	0	62.4482	10.5769	0	24.0292	0	0	0	0	2.94575
2011	7314	276521	4.65137e+06	0	11.1315	2.83487	3.13398	6.29073	11.8772	53.1004	0	0.865499	10.7658
2011	7316	356521	4.59237e+06	0	0	0	0	0	0	88.206	0	0	11.794
2011	7322	289521	4.71937e+06	0	0.04	0.04	0	0	0	0.46146	0	0	99.4585
2011	7338	270521	4.69437e+06	0	4.17976	1.4	14.5746	0.644879	61.4512	5.011	0	0.88	11.8585
2011	7366	325521	4.63937e+06	0	53.5203	5.54338	2.5665	35.4065	0	0	0	0	2.96325
2011	7369	342521	4.64737e+06	0	9.70206	21.0445	0	63.3541	0	0.04	0.04	0	5.81938
2011	7371	356521	4.60037e+06	0	0.378002	0	0	0	0	87.8049	0	0.550627	11.2665
2011	7378	287521	4.63137e+06	0	70.3479	21.643	0	0	0	0.24	0	0	7.76912
2011	7387	252521	4.69437e+06	0	0	0	0	0	0	59.6553	0	28.16	12.1848
2011	7390	298521	4.70737e+06	0	1.0435	6.52174	0	0	15.7546	63.1796	0	0.0509988	13.4496
2011	7402	328521	4.61037e+06	0	64.9394	1.25387	3.38446	0	0	17.7535	0	6.80458	5.86412
2011	7405	326521	4.62637e+06	0	0	0	0	0	0	93.1265	0	0	6.87352
2011	7414	311521	4.62437e+06	0	92.5236	1.56	0	0	0	0	0	0	5.91636
2011	7440	341521	4.63537e+06	0	84.0009	0.489373	0	0.0254994	0	6.74049	0	0.596748	8.14702
2011	7443	253521	4.67337e+06	0	0	0	0	0	0	52.1247	0	39.8109	8.06446
2011	7452	325521	4.61337e+06	0	72.4348	17.9336	0.04	0.0432524	0	0	0	0	9.54837
2011	7461	242521	4.69337e+06	0	0	0	0	0	0	0	0	86.1729	13.8271
2011	7463	245521	4.71137e+06	0	0.808131	0.64	0	0	0	13.6071	0	73.0109	11.9338
2011	7468	272521	4.65937e+06	0	0.76	0.24	0.475121	0.24	0.201286	84.9712	1.49464	1.5675	10.0503
2011	7471	288521	4.67737e+06	0	8.18492	18.9085	2.32	1.07675	47.9686	0.92	0	0.04	20.5812
2011	7474	261521	4.70537e+06	0	10.7335	9.71487	24.5171	1.30387	15.98	8.86543	0	3.65416	25.2311
2011	7476	334521	4.62037e+06	0	55.3155	15.8337	0	1.99837	0	5.76215	0	1.78062	19.3096
2011	7479	333521	4.66537e+06	0	93.0569	5.42437	0	0.177721	0	0	0	0	1.34106
2011	7480	258521	4.69537e+06	0	11.6392	7.04488	29.1461	2.04962	2.80813	20.3385	0	3.51837	23.4552
2011	7482	361521	4.60837e+06	0	56.1047	7.86103	0	0.761626	0	24.8087	0	1.5455	8.91847
2011	7484	308521	4.61337e+06	0	61.1945	19.0407	4.06301	0.4	0	0.64	0	6.09401	8.56775
2011	7488	332521	4.63437e+06	0	43.6459	22.3134	0.04	0.77016	0	19.7867	0	2.04863	11.3952
2011	7492	297521	4.70737e+06	0	1.5925	14.365	0.469001	0	23.9991	49.712	0	0	9.86234
2011	7496	345521	4.62137e+06	0	61.5034	26.5745	1.53148	3.23738	0	0	0	0	7.15325
2011	7499	275521	4.67637e+06	0	1.24	5.34342	3.20163	0.248131	78.6852	0	0	0.603502	10.6781
2011	7500	268521	4.66537e+06	0	1.56	4.50812	7.1565	0.4	42.4547	22.5308	0	0.16	21.2299
2011	7501	276521	4.65337e+06	0	2.22613	8.71063	0.0835018	0.123252	5.18613	64.9476	0	1.62613	17.0966
2011	7503	262521	4.69637e+06	0	8.36838	1.03512	14.7151	2.33775	44.2229	4.09764	0	0.978002	24.2451
2011	7504	345521	4.62437e+06	0	47.9397	1.63428	0	46.2618	0	0	0	0	4.16424
2011	7519	301521	4.71037e+06	0	13.173	59.8924	3.44355	0	4.17537	0	0	0	19.3156
2011	7525	270521	4.70537e+06	0	5.42525	2.593	4.52976	0.2	65.2559	3.03424	0	0.374501	18.5873
2011	7527	290521	4.66237e+06	0	0.00103668	1.04	0	0	0	90.3061	0	5.57001	3.08287
2011	7537	273521	4.64137e+06	0	25.472	22.4675	0.04	0.16	12.4238	17.8593	0.230243	0.04	21.3071
2011	7545	265521	4.68937e+06	0	2.04	8.84217	8.50602	7.77473	58.2471	0.488131	0	0	14.1018
2011	7552	282521	4.73737e+06	0	0	0	0	0	0	0	0	100	0
2011	7558	352521	4.62037e+06	0	65.2035	1.76411	0.0254994	0.764245	0	27.0045	0	1.68	3.55812
2011	7563	369521	4.61337e+06	0	63.5564	0.63382	0	0.766819	0	7.26107	0	23.7133	4.06853
2011	7565	326521	4.64937e+06	0	65.2687	22.9171	0	3.56	0	0	0	0	8.25425
2011	7578	267521	4.70337e+06	0	7.00153	0.4	19.0935	2.08813	52.3551	1.1675	0	0	17.8942
2011	7583	229521	4.68537e+06	0	0	0	0	0	0	0.70662	0	99.2934	0
2011	7584	340521	4.64737e+06	0	37.8958	48.7447	0.838374	7.0973	0	0	0	0	5.42387
2011	7585	310521	4.61337e+06	0	57.5977	8.78911	0.04	0.344463	0	10.097	0	7.08488	16.0468
2011	7591	246521	4.68437e+06	0	0.319507	0.203502	0	0	0	45.873	0	44.8617	8.74225
2011	7594	350521	4.63037e+06	0	0	0	0	0	0	96.002	0	0	3.99799
2011	7609	336521	4.64837e+06	0	48.4101	24.6863	4.63969	0.04	13.11	1.58949	0	0.0783738	7.44605
2011	7615	320521	4.65637e+06	0	56.2612	30.9466	0	7.29065	0	0.167004	0	0.334501	5
2011	7616	289521	4.60137e+06	0	0	0	0	0	0	94.4027	0	1.78024	3.81702
2011	7618	278521	4.68037e+06	0	1.6	6.753	1.08	0.8	66.9867	13.822	0	0.52	8.43837
2011	7622	345521	4.61437e+06	0	67.8761	28.1631	0	0	0	0	0	0	3.96074
2011	7630	235521	4.67637e+06	0	0	0	0	0	0	21.3379	0	56.6283	22.0338
2011	7634	260521	4.69437e+06	0	7.84167	0.52	12.9546	4.44924	42.7087	9.03887	0	2.2765	20.2104
2011	7659	289521	4.68337e+06	0	0	29.8422	2.9455	0.145499	45.4921	2.88	0	0.56	18.1348
2011	7662	369521	4.59937e+06	0	5.6835	0	0	0	0	81.088	0	1.6365	11.592
2011	7671	278521	4.68437e+06	0	0.0509988	0.476594	5.8035	2.9345	77.26	10.2358	0	0	3.23862
2011	7683	307521	4.61437e+06	0	50.9726	2.25814	23.1132	4.86737	6.09615	0.761626	0	3.04391	8.88696
2011	7699	289521	4.68537e+06	0	9.44	3.71361	0.16	0.36	67.7276	1.62136	0	0.155121	16.8223
2011	7703	366521	4.61637e+06	0	24.5183	6.24016	0	0	0	67.537	0	0.6	1.10451
2011	7706	356521	4.62437e+06	0	74.0015	1.2735	0.236748	3.73301	0	2.24163	0	11.7406	6.77303
2011	7712	247521	4.69437e+06	0	0	0	0	0	0	5.81913	0	89.8725	4.30841
2011	7720	272521	4.70837e+06	0	7.33549	7.26051	2.302	3.06914	55.0826	3.862	0	0.92	20.1683
2011	7747	263521	4.69737e+06	0	1.4685	0.710243	8.41125	0	19.6598	54.3297	0	0.878374	14.5421
2011	7752	334521	4.65037e+06	0	79.5388	6.36699	0	6.27598	0	0	0	0	7.81825
2011	7756	264521	4.73137e+06	0	0	0	0	0	0	0	0	100	0
2011	7758	263521	4.66737e+06	0	0	0	0	0	0	78.7722	0	19.2413	1.98649
2011	7767	274521	4.70437e+06	0	20.0077	3.1775	4.21777	5.22214	42.2285	0.985499	0	0.04	24.1209
2011	7774	338521	4.62237e+06	0	3.68244	0.44	0	0	0	86.8392	0	0.16	8.87837
2011	7776	315521	4.59437e+06	0	38.5199	9.33164	0.763252	0.28	0.24	49.8732	0	0	0.992004
2011	7778	347521	4.61237e+06	0	80.1955	15.3221	0	0.24	0	0	0	0	4.24237
2011	7784	327521	4.63137e+06	0	74.5208	1.89125	0	0	0	14.1542	0	0.44	8.99374
2011	7787	272521	4.73237e+06	0	0	0	0	0	0	25.2904	0	73.6125	1.09712
2011	7790	323521	4.60837e+06	0	73.7745	8.32488	8.68	1.76163	0	0	0	0	7.45899
2011	7793	275521	4.69537e+06	0	5.9165	8.84389	8.24226	0.44	46.7418	7.78403	0	0.4	21.6315
2011	7799	345521	4.61237e+06	0	70.6768	18.6434	0	0.248131	0	0.04	0	0	10.3917
2011	7801	348521	4.59937e+06	0	0	0	6.36332	0	0	88.5999	0	0.518374	4.51837
2011	7815	326521	4.62137e+06	0	27.1723	22.8419	0	0	0	41.1746	0	0.0145006	8.79675
2011	7842	319521	4.59337e+06	0	11.8637	3.28488	6.30399	0.958374	7.10065	0	0	63.3464	7.142
2011	7847	312521	4.56837e+06	0	10.848	3.54925	0.354928	73.6815	0	0	0	0	11.5664
2011	7860	366521	4.60837e+06	0	74.7604	0.315121	0.207497	0.8	0	7.13929	0	13.5506	3.22713
2011	7867	271521	4.68837e+06	0	0	0.64	6.786	0	73.9778	0.235121	0	0	18.3611
2011	7869	243521	4.66537e+06	0	0	0	0	0	0	4.63271	0	94.9847	0.382631
2011	7872	331521	4.62337e+06	0	49.6492	20.6393	0.0145006	22.734	0	1.95336	0	0.0945006	4.91512
2011	7879	265521	4.67937e+06	0	4.31663	1.71462	15.1399	0.650999	43.3991	0.536082	0	0.08	34.1627
2011	7885	317521	4.56737e+06	0	60.3941	1.6545	2.6145	6.34101	0	26.2904	0	1.28	1.4255
2011	7889	312521	4.61437e+06	0	58.2427	15.5103	0.614501	3.2145	0	0.04	0	10.7745	11.6035
2011	7892	264521	4.70037e+06	0	17.2643	1.87576	6.96	1.8	54.338	1.2145	0	0.0628365	16.4847
2011	7899	273521	4.67537e+06	0	1.34536	0.262837	0	0	78.4756	10.3237	0	0	9.5925
2011	7907	280521	4.72237e+06	0	0	0	0	0	0	7.27476	0	88.0759	4.64937
2011	7910	293521	4.70637e+06	0	3.69051	2.6545	0	0.36	16.9601	47.7609	0.72	0.56	27.294
2011	7912	345521	4.62637e+06	0	36.2168	8.88799	13.7188	36.8307	0	1.21735	0	0.130999	2.99738
2011	7913	353521	4.63737e+06	0	0	0	0	0	0	91.9176	0	0	8.08241
2011	7923	297521	4.62737e+06	0	0	0	0	0	0	88.6314	0	0.661504	10.7071
2011	7929	275521	4.69937e+06	0	17.939	8.2671	11.7853	0.0667855	43.3008	2.16163	0	0	16.4794
2011	7937	340521	4.63337e+06	0	72.0556	21.0146	0	1.52976	0	0	0	0	5.4
2011	7942	334521	4.66437e+06	0	100	0	0	0	0	0	0	0	0
2011	7947	266521	4.73037e+06	0	0	0	0	0	0	0.510225	0	87.2898	12.2
2011	7950	262521	4.68937e+06	0	8.29051	18.2098	25.7219	2.28	19.143	7.89073	0	2.051	16.4131
2011	7965	338521	4.61237e+06	0	68.8215	5.8035	0	0.6	0	9.51004	0	7.28213	7.98284
2011	7970	331521	4.61637e+06	0	59.7447	2.46914	0	0	0	26.7527	0	2.45066	8.58275
2011	7982	344521	4.61337e+06	0	29.1394	49.4861	0	17.68	0	0	0	0	3.6945
2011	7989	292521	4.67437e+06	0	17.0273	8.48675	4.25789	19.0887	31.0346	0.523252	1.52	4	14.0615
2011	7997	273521	4.67637e+06	0	0	0.164879	2.03024	0	83.1315	2.34699	0	0.242125	12.0842
2011	8007	339521	4.60437e+06	0	72.0175	7.90988	0	0	0	0.0048786	0	1.76813	18.2996
2011	8016	348521	4.58837e+06	0	52.9211	6.29287	25.2008	5.11837	0	0.32	0	0.2	9.94679
2011	8017	273521	4.63537e+06	0	0.338496	0	0	0	0	88.065	0	0.32	11.2765
2011	8029	368521	4.59137e+06	0	0	0	0	0	0	83.2708	0	0	16.7292
2011	8030	267521	4.68837e+06	0	10.4909	0.563842	6.92661	0	63.6885	3.93238	0	0.0254994	14.3722
2011	8032	313521	4.59637e+06	0	19.4845	21.8686	12.7093	0.566505	0.0728431	0	0	38.2212	7.077
2011	8034	316521	4.62137e+06	0	43.5651	16.8545	3.02699	0	0	15.5076	0	7.19363	13.8522
2011	8045	269521	4.66837e+06	0	0	0	0	0	9.44205	78.2794	0	3.29001	8.9885
2011	8046	273521	4.70137e+06	0	13.1235	0.323502	16.6649	0	48.7512	2.8945	0	0	18.2425
2011	8051	354521	4.59237e+06	0	0	0	0	0	0	85.9093	0	0	14.0907
2011	8054	317521	4.65337e+06	0	74.7107	9.16	0	11.2295	0	0	0	0	4.89978
2011	8056	312521	4.66637e+06	0	59.5534	19.9598	0.64	12.3397	0	0	0	0	7.50713
2011	8060	315521	4.61037e+06	0	87.3169	0.68	5.08165	1.629	0	0	0	0	5.29249
2011	8075	260521	4.69637e+06	0	7.14701	2.60572	7.38288	13.8209	23.5756	20.3469	0	1.189	23.932
2011	8082	242521	4.68737e+06	0	0	0	0	0	0	11.4065	0	80.8012	7.79225
2011	8094	323521	4.66537e+06	0	44.0241	42.5217	0.2	6.77414	0	0	0	0	6.48
2011	8100	348521	4.59737e+06	0	4.84955	4.01626	1.52	7.71837	1.77886	78.4802	0	0.28	1.35675
2011	8115	306521	4.63737e+06	0	53.1498	38.6049	0.816262	0.52	0	0	0	1.40813	5.50087
2011	8127	369521	4.60837e+06	0	48.3395	6.70738	22.551	1.2	0	5.89598	0	5.10026	10.2059
2011	8128	325521	4.65837e+06	0	53.6855	22.801	0	14.7661	0	0	0	0	8.74737
2011	8135	276521	4.73337e+06	0	0	0	0	0	0	91.427	0	3.86001	4.713
2011	8138	261521	4.69337e+06	0	3.68	2.40409	17.062	0.0913834	52.7419	4.97911	0	0.76	18.2815
2011	8141	354521	4.59637e+06	0	0	0	0	0	0	99.227	0	0	0.77301
2011	8145	371521	4.61137e+06	0	53.7827	0	0	0	0	41.4719	0	3.6232	1.12222
2011	8146	335521	4.60437e+06	0	72.3768	18.3073	0	0.96	0	0.930999	0	0	7.42485
2011	8152	259521	4.72737e+06	0	2.6054	0	0	0	0	0.511485	0	84.1016	12.7815
2011	8159	266521	4.69237e+06	0	11.23	1.4255	2.92163	0.04	50.869	15.0251	0	0.861255	17.6275
2011	8167	323521	4.61537e+06	0	53.9239	37.9771	0.0145006	0	0	0	0	0	8.08449
2011	8172	346521	4.61437e+06	0	69.5779	24.9561	0	2.12049	0	0	0	0	3.3455
2011	8178	337521	4.61637e+06	0	80.5014	12.1425	0	0.0383738	0	0	0	0	7.31774
2011	8183	337521	4.64437e+06	0	61.5706	14.7174	0.96	15.0894	0	0.04	0	0.608131	7.0145
2011	8185	336521	4.61137e+06	0	89.4103	1.03675	0	1.04813	0	0	0	0	8.50485
2011	8191	266521	4.68037e+06	0	2.72671	2.79975	8.04488	0.370999	29.8635	38.7422	2.32	0	15.132
2011	8192	337521	4.62037e+06	0	65.2886	20.8066	0	2.32	0	0	0	0	11.5848
2011	8194	255521	4.70137e+06	0	0.428707	1.05712	0	0.48	0.716748	67.042	0	9.88325	20.3921
2011	8202	259521	4.69537e+06	0	20.9228	13.5696	22.7459	0.469001	22.4399	0.477875	0	0	19.375
2011	8209	325521	4.61037e+06	0	86.9141	2.9055	0.0509988	0.2	0	0	0	0	9.92942
2011	8210	287521	4.67737e+06	0	2.64161	16.2192	0.416127	4.25687	47.1244	5.54536	0	2.33687	21.4595
2011	8213	327521	4.60537e+06	0	37.7537	20.7723	0	0.581998	0	4.88874	0	23.4965	12.5069
2011	8217	299521	4.62837e+06	0	0	0	0	0	0	88.362	0	1.4	10.238
2011	8232	344521	4.61437e+06	0	57.5058	29.4486	0	2.4325	0	0	0	0.36	10.2531
2011	8244	330521	4.60937e+06	0	79.0169	12.44	0	0	0	0	0	0	8.54309
2011	8247	278521	4.68237e+06	0	0	3.76	0.990877	1.92	75.8293	13.1814	0	0.52	3.79844
2011	8252	336521	4.64537e+06	0	44.1645	14.8585	8.84	22.6092	0	0	0	0.443502	9.08424
2011	8271	351521	4.63337e+06	0	88.7294	1.44	0.4	0.4	0	0.864078	0	4.08	4.0865
2011	8279	335521	4.64437e+06	0	54.3941	24.6747	0	12.9156	0	0	0	0	8.01554
2011	8282	290521	4.67337e+06	0	8.91189	15.2545	4.34919	6.05746	48.0207	3.24849	0	2.19837	11.9594
2011	8286	333521	4.60537e+06	0	52.5387	40.258	0.2	0.2	0	0	0	0	6.80325
2011	8291	274521	4.73837e+06	0	0	0	0	0	0	35.7734	0	64.2266	0
2011	8300	314521	4.64237e+06	0	34.2822	34.2567	2.709	17.6058	0	0	0	0	11.1463
2011	8324	351521	4.62937e+06	0	1.11373	0	0	0	0	92.3298	0	0	6.5565
2011	8334	304521	4.57937e+06	0	87.1275	0	0	0.148406	0	2.57867	0	10.1454	0
2011	8340	263521	4.69637e+06	0	0.453124	0.305499	2.4735	3.39675	38.1293	42.6004	0	0.76	11.8815
2011	8341	298521	4.70237e+06	0	13.9626	3.94288	0.658002	0.795462	53.9394	3.931	0	0.254501	22.5161
2011	8344	319521	4.64137e+06	0	82.6231	9.90277	0	0	0	0	0	0	7.47413
2011	8347	306521	4.61837e+06	0	23.5835	26.2454	32.7674	0	10.9785	0	0	0	6.42529
2011	8351	245521	4.68737e+06	0	0	0	0	0	0	75.648	0	14.512	9.84
2011	8353	290521	4.68037e+06	0	0.84	4.08962	0	0	14.8272	75.2404	0	0.0448786	4.95799
2011	8356	324521	4.67437e+06	0	42.1108	28.8358	0.04	20.611	0	0.04	0	0	8.36247
2011	8359	320521	4.63437e+06	0	75.7306	16.9464	0	1.5455	0	0.04	0	0	5.73746
2011	8393	335521	4.58437e+06	0	71.3925	0.354872	11.2811	6.94613	0	0.04	0	6.57095	3.4145
2011	8396	330521	4.56437e+06	0	100	0	0	0	0	0	0	0	0
2011	8408	331521	4.60237e+06	0	67.0085	4.4941	0	0	0	23.5312	0	0.92	4.04612
2011	8411	353521	4.59437e+06	0	0	0	0	0	0	81.9783	0	0	18.0217
2011	8413	330521	4.64437e+06	0	30.9017	47.2939	0.185499	12.5626	0	0	0	0	9.05631
2011	8415	265521	4.71537e+06	0	4.451	16.354	2.2875	0.673495	21.886	17.1534	0	0.370999	36.8236
2011	8417	342521	4.62137e+06	0	36.2047	36.8869	0	16.0523	0	0	0	0	10.8561
2011	8429	326521	4.61737e+06	0	77.7853	9.15209	0	0	0	0	0	0	13.0626
2011	8435	345521	4.63037e+06	0	43.2988	11.3113	0	0.96	0	34.7262	0	6.43824	3.2655
2011	8437	314521	4.57137e+06	0	64.0678	0.2	9	15.1523	0	6.64869	0	0	4.93125
2011	8443	297521	4.70037e+06	0	2.91585	5.68775	7.22724	0.941504	52.762	2.56163	0	0.636498	27.2676
2011	8445	275521	4.72737e+06	0	0	0	0	0	0	96.0569	0	0	3.94315
2011	8451	321521	4.61537e+06	0	57.9615	18.7007	0	0	0	15.1808	0	0.08	8.07695
2011	8460	348521	4.62837e+06	0	15.0624	14.168	3.42536	0	0	58.6369	0	0.269001	8.43837
2011	8463	366521	4.61937e+06	0	0	0	0	0	0	84.7597	0	15.2403	0
2011	8472	276521	4.64437e+06	0	4.40048	7.82341	1.84	0	27.9641	43.1657	0	1.4865	13.3198
2011	8476	269521	4.67737e+06	0	4.76102	4.08	0.123502	0	69.637	2.02525	0	0	19.3732
2011	8482	342521	4.63337e+06	0	52.2959	25.9406	0.56	0.763252	0	12.1079	0	1.01301	7.31926
2011	8501	319521	4.61737e+06	0	68.6456	13.2187	0	0	0	7.93311	0	0.2	10.0025
2011	8503	254521	4.66837e+06	0	0	0	0	0	0	0.632209	0	94.8956	4.47216
2011	8509	264521	4.68737e+06	0	7.91237	3.42322	18.0128	0.539629	46.5731	4.96036	0	1.4655	17.113
2011	8514	320521	4.62437e+06	0	4.74837	2.73875	0	0	0	85.9392	0	0.745499	5.82816
2011	8515	355521	4.63437e+06	0	88.3023	5.35423	0	0.26048	0	0.384082	0	0	5.69888
2011	8519	354521	4.59937e+06	0	0.04	0.72	0	0.04	0	78.4487	0	0.04	20.7113
2011	8521	313521	4.61937e+06	0	19.672	0.36	1.2435	50.3978	0	19.1457	0	4.83264	4.34835
2011	8525	272521	4.69537e+06	0	4.56373	4.19024	13.7995	0.145499	59.2478	1.85775	0	0.20646	15.989
2011	8539	270521	4.68837e+06	0	7.32362	1.24	3.97301	0	72.5262	4.55837	0	0.04	10.3388
2011	8542	241521	4.68637e+06	0	0	0	0	0	0	24.6545	0	69.1916	6.15388
2011	8543	289521	4.69437e+06	0	0	2.10602	5.691	7.804	28.5352	41.882	1.6335	0	12.3484
2011	8559	311521	4.56937e+06	0	22.4763	77.5237	0	0	0	0	0	0	0
2011	8560	344521	4.61237e+06	0	57.2385	26.2647	0	5.56	0	0	0	0.2	10.7369
2011	8575	246521	4.69437e+06	0	0	0	0	0	0	0.521626	0	95.3911	4.0873
2011	8577	292521	4.63437e+06	0	63.7318	30.814	0	2.69416	0	0	0	0	2.76
2011	8579	348521	4.63537e+06	0	8.31745	6.74387	0	0	0	81.6579	0	0	3.28079
2011	8582	253521	4.69637e+06	0	0	0	0	0	0	48.5486	0	33.2663	18.1851
2011	8588	259521	4.72537e+06	0	2.70403	0	0	0	0	0.248131	0	92.5072	4.54062
2011	8591	250521	4.70337e+06	0	8.70925	8.41525	4.80163	0.04	8.78864	28.8619	0	9.08198	31.3013
2011	8594	357521	4.61237e+06	0	0	0	0	0	0	1.64424	0	0	98.3558
2011	8606	326521	4.64037e+06	0	46.8491	32.0486	0.56	2.32554	0	6.10638	0	2.63551	9.47487
2011	8607	331521	4.60837e+06	0	80.9779	8.9019	0	0	0	0	0	0	10.1202
2011	8618	252521	4.69237e+06	0	0.115121	0	0	0	0	34.2824	0	57.8414	7.76104
2011	8633	272521	4.68437e+06	0	5.81902	2.56	0.661504	0.56	70.3943	12.4201	0	0.08	7.5051
2011	8636	253521	4.72337e+06	0	80.0246	0	0	0	0	0	0	16.4165	3.55894
2011	8644	346521	4.63237e+06	0	0.0383738	0	0	0	0	94.3599	0	4.71106	0.890659
2011	8647	222521	4.69437e+06	0	0	0	0	0	0	0	0	100	0
2011	8653	359521	4.60337e+06	0	0	0.0497572	7.9857	1.92	0.726505	82.3197	0	0	6.99837
2011	8657	274521	4.64337e+06	0	0	6.68	1	0	67.5857	15.7557	0	0	8.97859
2011	8690	238521	4.71237e+06	0	0	0	0	0	0	8.90829	0	81.449	9.6427
2011	8712	266521	4.71537e+06	0	0.654501	4.41775	0.56	0.32	13.5983	60.765	0	0.04	19.6445
2011	8713	260521	4.72837e+06	0	0	0	0	0	0	2.22093	0	66.8364	30.9427
2011	8719	273521	4.68637e+06	0	2.12163	4.99293	5.19385	0.04	70.249	0.948349	0.51388	0.36	15.5804
2011	8724	342521	4.60737e+06	0	70.862	5.92113	0	0.28	0	15.0175	0	0	7.91931
2011	8742	281521	4.73737e+06	0	0	0	0	0	0	4.7943	0	95.0363	0.16935
2011	8744	287521	4.67337e+06	0	7.28	17.4481	0	0.683252	37.49	20.3752	0	0.814501	15.909
2011	8748	354521	4.59137e+06	0	0	0	0	0	0	98.5731	0	0	1.42688
2011	8753	227521	4.68737e+06	0	0	0	0	0	0	81.5639	0	18.4361	0
2011	8755	275521	4.70237e+06	0	5.47797	3.45228	3.19424	3.1455	65.6144	4.76414	0	0.192503	14.159
2011	8761	323521	4.65537e+06	0	74.1489	8.91951	0	10.4247	0	0	0	0	6.50688
2011	8775	251521	4.69237e+06	0	1.39837	0	0	0	0	32.8562	0	51.0097	14.7357
2011	8779	325521	4.67037e+06	0	34.1113	16.3991	0.12	42.8624	0	0	0	0.04	6.46713
2011	8785	242521	4.68637e+06	0	0	0	0	0	0	16.8394	0	69.2167	13.9439
2011	8786	317521	4.61637e+06	0	62.5718	15.6228	0	0	0	1.93954	0	9.3565	10.5093
2011	8795	312521	4.61337e+06	0	78.9941	5.80312	0	3.24208	0	0.48	0	2.4875	8.99325
2011	8799	250521	4.65837e+06	0	1.53301	4.8	0	0	0	59.1238	0	21.6514	12.8918
2011	8805	343521	4.58237e+06	0	53.5903	0	3.15124	0.08	0	2.79837	0	28.9063	11.4739
2011	8814	311521	4.60637e+06	0	65.1335	2.07088	15.8816	0.04	0	0.127004	0	9.07829	7.66875
2011	8815	266521	4.71137e+06	0	13.078	8.16976	1.8	1.88	33.1167	7.32729	0	0.04	34.5882
2011	8823	316521	4.60837e+06	0	52.0556	16.9225	4.63483	2.44	12.6695	0.04	0	0.08	11.1576
2011	8824	333521	4.61337e+06	0	67.4329	8.86677	0	0	0	6.5733	0	0.2	16.927
2011	8827	349521	4.62737e+06	0	26.7773	13.7549	0	0	0	50.8245	0	0	8.64325
2011	8829	346521	4.61237e+06	0	39.8602	25.647	1.84	23.3004	0	0	0	0	9.35241
2011	8833	365521	4.60737e+06	0	33.6862	3.62588	34.9939	9.636	0	0	0	6.82949	11.2285
2011	8841	244521	4.68737e+06	0	0	0	0	0	0	40.2271	0	50.1104	9.6625
2011	8842	326521	4.66437e+06	0	63.753	8.57678	0.2	23.045	0	0	0	0.0816262	4.34363
2011	8843	272521	4.64237e+06	0	3.4725	3.19187	1.43512	0.08	16.9343	64.9793	0	0.96	8.94686
2011	8846	356521	4.59537e+06	0	0	0	0	0	0	96.64	0	0	3.36
2011	8850	344521	4.58937e+06	0	27.5669	1.76488	12.934	0.494501	0	1.76	0	44.5504	10.9294
2011	8851	262521	4.69837e+06	0	2.2	3.9925	8.57499	0.829001	51.7032	6.77462	0	0.44	25.4857
2011	8880	323521	4.62237e+06	0	0	0	0	0	0	88.9526	0	0	11.0474
2011	8884	334521	4.64837e+06	0	68.2123	10.1326	0	13.7003	0	0	0	0	7.95487
2011	8894	282521	4.69237e+06	0	0.821998	3.43688	0.781998	0.24	79.7917	3.72	0	0.08	11.1274
2011	8912	345521	4.60837e+06	0	71.01	0.0016262	0	0	0	22.6557	0	0.356748	5.97588
2011	8916	270521	4.67437e+06	0	20.1018	11.1083	0.16	0.08	42.8069	12.2104	0	1	12.5326
2011	8923	355521	4.59137e+06	0	0	0	0	0	0	88.98	0	0	11.02
2011	8924	342521	4.61937e+06	0	56.8377	31.5806	0	2.52454	0	1.52	0	0	7.53716
2011	8933	269521	4.68937e+06	0	25.666	2.68	8.89223	2.27546	45.2925	5.70501	0	0.96	8.5288
2011	8935	315521	4.62337e+06	0	48.8888	14.4264	5.89048	19.907	2.58999	0.04	0	0.436748	7.82062
2011	8945	345521	4.63237e+06	0	14.0572	18.2165	0	5.89899	0	37.3629	0	18.8274	5.63695
2011	8956	264521	4.70237e+06	0	18.9256	6.89089	2.72384	2.8065	38.2616	9.96188	0	0.883252	19.5465
2011	8957	247521	4.69137e+06	0	26.9925	12.5374	31.2	0.36	0	6.43013	0	1.16	21.32
2011	8965	278521	4.72037e+06	0	0	0	0	0	0	13.848	0	65.0425	21.1095
2011	8985	332521	4.66637e+06	0	56.5009	6.98086	0	31.3544	0	0	0	0	5.16388
2011	8987	274521	4.70637e+06	0	5.94062	1.142	21.9912	4.49924	41.8112	1	0	0.12	23.4957
2011	8992	316521	4.64137e+06	0	60.3011	17.0455	0	8.57464	0	0.0416262	0	1.2	12.8371
2011	8995	242521	4.68437e+06	0	0	0	0	0	0	34.2407	0	53.0721	12.6871
2011	9002	266521	4.69437e+06	0	14.1801	0.52	7.52732	2.64	45.831	13.2413	0	1.88	14.1802
2011	9029	271521	4.67837e+06	0	0.705499	0.316748	5.84289	0.324879	79.8802	1.19512	0	0.569757	11.1649
2011	9033	249521	4.69937e+06	0	0	0.04	0	0	0	0.601626	0	93.4357	5.92266
2011	9048	264521	4.70637e+06	0	2.72488	7.28637	6.97051	0.551869	53.751	3.22067	0	0	25.4947
2011	9056	298521	4.62837e+06	0	0	0	0	0	0	87.6165	0	3.15837	9.22511
2011	9057	351521	4.59937e+06	0	0	0	0	0	0	87.4367	0	0	12.5633
2011	9076	370521	4.60837e+06	0	70.0459	2.218	6.74699	1.25499	0	5.48049	0	11.0423	3.21125
2011	9080	277521	4.65137e+06	0	0.138002	2.96863	0	0	25.5059	66.8151	0	0.0654994	4.50688
2011	9092	276521	4.70337e+06	0	9.27187	2.37737	2.67476	0.558374	63.9069	2.84	0	0.358374	18.0124
2011	9100	364521	4.62237e+06	0	0	0	0	0	0	0	0	100	0
2011	9102	348521	4.61337e+06	0	50.7456	16.56	0	0	0	25.18	0	1.70973	5.80465
2011	9111	333521	4.60437e+06	0	65.6333	28.3621	0	0	0	0	0	0	6.00463
2011	9115	348521	4.62637e+06	0	0	31.672	0	0	0	65.477	0	0	2.851
2011	9118	289521	4.60037e+06	0	0	0	0	0	0	100	0	0	0
2011	9127	267521	4.68737e+06	0	12.6081	7.84	8.22526	0	50.9789	5.57899	0	0.131248	14.6375
2011	9137	255521	4.69937e+06	0	5.69273	4.86101	7.24458	7.73673	6.48725	41.4103	0	4.2945	22.2729
2011	9140	350521	4.62237e+06	0	75.3294	5.17954	0	0.08	0	11.3858	0	2.80163	5.22362
2011	9143	253521	4.67237e+06	0	0	3.811	0	0	0	37.317	0	57.1572	1.71478
2011	9148	308521	4.64537e+06	0	68.4443	6.10459	0.494501	21.2399	0	0	0	0	3.71675
2011	9154	256521	4.69737e+06	0	21.8595	5.0255	18.7757	17.4008	11.092	3.50333	0	0.32	22.0232
2011	9164	271521	4.68637e+06	0	0.881626	0.2	3.30548	0	82.9323	0.283252	0	0	12.3974
2011	9165	327521	4.57137e+06	0	41.529	19.3535	0.32	0.443252	0	0	0	26.5866	11.7677
2011	9178	313521	4.60637e+06	0	69.6851	5.48411	8.76262	0.04	7.04	0	0	0.04	8.94821
2011	9191	318521	4.55937e+06	0	78.8568	0	0	0	0	0	0	0	21.1432
2011	9201	348521	4.59637e+06	0	4.63816	0.04	26.3775	0	0.24	61.1862	0	0	7.51812
2011	9213	262521	4.68737e+06	0	1.16	0.465749	2.38177	0.0383738	21.6506	62.414	0	0.298002	11.5915
2011	9217	313521	4.61437e+06	0	91.3228	1.2985	0	0.250999	0	0	0	0.04	7.08775
2011	9222	307521	4.62037e+06	0	45.8366	1.36	7.05655	17.4483	17.484	0.16	0	0.84	9.8145
2011	9243	314521	4.63837e+06	0	52.6992	36.6556	0	1.08847	0	0	0	0	9.55675
2011	9250	352521	4.62137e+06	0	92.5093	0	0	0	0	0.338496	0	0	7.15225
2011	9256	290521	4.69437e+06	0	5.06249	22.472	15.1539	5.04	30.6383	0.24	0	0.36	21.0334
2011	9257	350521	4.62737e+06	0	1.19812	0.0048786	0	0	0	90.1492	0	0.36	8.28779
2011	9270	341521	4.63337e+06	0	41.1973	32.9215	0.28	8.19024	0	1.77499	0	0.04	15.596
2011	9271	275521	4.70037e+06	0	17.2858	6.218	6.99517	0.128336	51.6961	3.36962	0	0.04	14.267
2011	9275	292521	4.69937e+06	0	3.92976	13.1595	5.4861	7.382	44.4054	0.6	0	0.216127	24.8212
2011	9278	351521	4.60037e+06	0	5.60873	0.2	2.9635	0	0	77.9847	0	1.06412	12.1789
2011	9305	251521	4.70037e+06	0	0	1.4779	0	0	0	15.6939	0	62.8553	19.9729
2011	9309	354521	4.59037e+06	0	0	0	0	0	0	90.467	0	0	9.53298
2011	9321	319521	4.55837e+06	0	12.3591	18.7745	0	55.5604	0	5.66321	0	0	7.64278
2011	9340	338521	4.61937e+06	0	51.9185	37.6431	0.44	1.2	0.04	0.0016262	0	0.04	8.71675
2011	9348	339521	4.59237e+06	0	0	0	0	0	0	16.9906	0	65.4411	17.5682
2011	9351	241521	4.70737e+06	0	0	0	0	0	0	2.18198	0	92.1654	5.65262
2011	9353	321521	4.61337e+06	0	65.8715	7.5741	0	1.2	0	13.9202	0	4.24	7.19413
2011	9355	241521	4.69337e+06	0	0	0	0	0	0	0	0	88.1396	11.8604
2011	9357	323521	4.59437e+06	0	22.9244	2.9509	10.8395	25.5231	13.7565	13.2832	0	1.56	9.16237
2011	9367	296521	4.62737e+06	0	3.22878	0.195121	0	0.0383738	0	89.618	0	0	6.91975
2011	9377	342521	4.62737e+06	0	50.9636	33.7736	4.63138	9.94812	0	0	0	0.4	0.283252
2011	9381	279521	4.67637e+06	0	0.983624	14.9818	0.246505	2.98374	58.5099	9.18372	0	2.53138	10.5794
2011	9385	290521	4.68137e+06	0	0	3.69861	0	0	48.3527	38.0958	0	0	9.85287
2011	9388	327521	4.64537e+06	0	75.6483	7.0315	0	6.95954	0	0	0	0	10.3607
2011	9390	326521	4.66537e+06	0	62.8756	24.5397	0	4.0145	0	0.158374	0	0	8.41174
2011	9391	290521	4.69637e+06	0	9.01962	13.8987	11.3175	5.41574	32.0187	0.04	0	3.04488	25.2447
2011	9412	348521	4.61437e+06	0	35.8392	33.9026	2.77701	2.08038	0	20.2489	0.04	0.829788	4.28212
2011	9417	345521	4.60537e+06	0	81.9669	8.96948	0	0.145499	0	0.32	0	0	8.59812
2011	9425	300521	4.62837e+06	0	0	0	0	0	0	92.4956	0	0.96	6.54437
2011	9441	269521	4.69537e+06	0	10.9281	0.953495	2.16	0	68.398	1.16321	0	0.04	16.3571
2011	9442	363521	4.60737e+06	0	82.5547	0	0	0	0	14.5439	0	0.916748	1.98462
2011	9451	333521	4.60937e+06	0	87.209	6.72364	0	0	0	0	0	0	6.06737
2011	9458	315521	4.62237e+06	0	36.0935	24.1337	7.6435	2.927	15.69	0.04	0	4.76	8.71225
2011	9464	315521	4.60737e+06	0	63.106	15.4697	13.3466	2.12	0.0654994	0	0	0	5.89213
2011	9486	353521	4.59537e+06	0	0	0	0	0	0	93.347	0	0	6.65299
2011	9487	332521	4.61237e+06	0	79.3225	0.598374	0	1.5567	0	3.21586	0	0.766505	14.54
2011	9490	256521	4.69637e+06	0	8.47535	3.58062	4.83162	10.8845	1.82284	47.3075	0	0	23.0975
2011	9494	334521	4.61037e+06	0	67.9951	18.6139	0	0	0	9.86699	0	0.04	3.484
2011	9496	335521	4.60637e+06	0	70.0441	18.6401	0	4.72	0	0	0	0.28	6.31576
2011	9548	293521	4.59937e+06	0	0	0	0	0	0	98.9436	0	0	1.05638
2011	9550	317521	4.64737e+06	0	56.7231	23.0694	0	6.65148	0	2.90049	0	0.48	10.1756
2011	9553	353521	4.62537e+06	0	54.4601	4.70026	0	0.574501	0	4.42261	0	26.3752	9.46737
2011	9558	290521	4.67037e+06	0	23.7804	10.5889	2.40325	2.86358	48.0261	0.12	0	5.57775	6.64
2011	9560	347521	4.61437e+06	0	91.6626	2.81138	0	0	0	0	0	0	5.52601
2011	9561	324521	4.61237e+06	0	70.807	18.5249	0	0.351869	0	0.181998	0	0.4	9.73416
2011	9564	251521	4.70337e+06	0	4.04488	12.5734	1.94037	0.0816262	15.2985	28.3745	0	9.13301	28.5537
2011	9571	332521	4.60737e+06	0	58.473	22.8948	0	0	0	10.7696	0	0.650999	7.21163
2011	9584	265521	4.69937e+06	0	15.4322	1.28	0.463764	2.99512	27.3115	35.0199	0	1.16	16.3375
2011	9587	299521	4.70637e+06	0	16.2804	1.51858	1.10387	1.12163	50.4393	4.11151	0	2.45775	22.967
2011	9614	355521	4.59537e+06	0	0	0	0	0	0	90.3695	0	0	9.63049
2011	9619	333521	4.61237e+06	0	38.69	10.0624	0.04	0.04	0	23.3341	0	13.0091	14.8245
2011	9635	328521	4.65537e+06	0	46.6108	2.56348	0	39.7106	0	5.28	0	0	5.83512
2011	9642	340521	4.62437e+06	0	53.8061	9.63772	0	0.742203	0	30.8856	0	0	4.92838
2011	9647	329521	4.59837e+06	0	46.1238	25.6152	16.4103	2.182	3	0.08	0	0.294501	6.29425
2011	9649	306521	4.57637e+06	0	76.8761	0	0	0	0	0	0	0	23.1239
2011	9653	271521	4.69837e+06	0	15.9677	1.2	8.9965	0	57.4343	0.64	0	0.24	15.5215
2011	9658	324521	4.62537e+06	0	14.5284	12.2117	0	0	0	68.0121	0	0	5.24775
2011	9660	292521	4.59937e+06	0	0	0	0	0	0	96.0784	0	0	3.92163
2011	9661	272521	4.72437e+06	0	0	0	0	0	0	17.5504	0	72.9699	9.47975
2011	9665	351521	4.60437e+06	0	0	0	0	0	0	90.2512	0	0	9.74875
2011	9685	372521	4.59737e+06	0	0	0	0	0	0	89.7318	0	0	10.2682
2011	9688	326521	4.63137e+06	0	84.8976	9.75232	0.356498	0	0	0.890999	0	0.385499	3.71713
2011	9695	345521	4.60737e+06	0	33.6392	20.7556	0	0	0	33.0181	0	1.0655	11.5216
2011	9701	281521	4.72337e+06	0	0.398374	0	0	0	0	3.08296	0	84.2357	12.283
2011	9706	266521	4.70837e+06	0	11.7969	2.51175	9.95951	0.698002	42.9568	10.3651	0	0.44	21.2719
2011	9707	337521	4.61537e+06	0	90.2558	3.04748	0	0.2	0	0	0	0	6.49676
2011	9728	277521	4.71737e+06	0	0.16	0	0	0	0	32.7642	0	49.7552	17.3206
2011	9730	325521	4.62337e+06	0	0	0.76	2.8	0	0	83.4201	0	0	13.0199
2011	9732	358521	4.62937e+06	0	53.1941	12.5547	0	31.0116	0	0	0	0.0596544	3.17998
2011	9735	239521	4.68937e+06	0	0.0383738	0	0	0	0	31.6402	0	57.4983	10.8231
2011	9749	313521	4.56637e+06	0	100	0	0	0	0	0	0	0	0
2011	9760	369521	4.60937e+06	0	79.487	0.817504	9.07989	4.93723	0	0.04	0	1.6435	3.99487
2011	9761	261521	4.70237e+06	0	10.8403	7.236	13.8131	2.58083	24.2345	29.4495	0	0.04	11.8057
2011	9773	326521	4.62237e+06	0	21.6287	11.6521	0.04	0.08	0	48.0506	0	2.81574	15.7329
2011	9780	356521	4.62937e+06	0	40.8199	9.89949	2.4255	4.66599	0	31.5017	0	1.45678	9.23063
2011	9785	335521	4.65137e+06	0	46.9577	13.5269	0.0783738	37.0447	0	0	0	0	2.39225
2011	9786	336521	4.65837e+06	0	34.9818	40.9594	0	16.8144	0	0.04	0	0.08	7.12438
2011	9790	355521	4.58937e+06	0	0	0	0	0	0	86.9363	0	0	13.0637
2011	9792	335521	4.60937e+06	0	88.3006	0.297709	0	0	0	0.146338	0	0	11.2554
2011	9794	320521	4.60437e+06	0	57.9057	5.26211	4.44666	16.7502	4.44763	1.64	0	1.72	7.82762
2011	9803	321521	4.60537e+06	0	47.8194	31.099	10.1028	2.27024	0.64	0	0	0	8.0686
2011	9806	303521	4.58037e+06	0	0	0	0	0	0	0	0	0	100
2011	9808	246521	4.69337e+06	0	0	0	0	0	0	0.24	0	92.2503	7.50965
2011	9819	329521	4.60737e+06	0	51.1713	38.0679	0	0.0139111	0	0	0	0	10.7469
2011	9825	272521	4.67837e+06	0	4.21138	1.92	2.81111	0.409622	66.3328	7.29726	0	0.790243	16.2276
2011	9835	328521	4.59137e+06	0	0	0	0	0	0	94.7523	0	0	5.24775
2011	9839	362521	4.59337e+06	0	54.72	14.8694	6.06862	6.99517	0	0.52	0	0.284879	16.542
2011	9844	340521	4.65337e+06	0	68.479	17.1173	0	5.21791	0	0	0	0	9.18575
2011	9845	277521	4.69237e+06	0	0	3.19074	3.444	0	76.2893	0.92	0	0	16.156
2011	9848	253521	4.69437e+06	0	0	0	0	0	0	78.8203	0	10.4511	10.7286
2011	9851	271521	4.70037e+06	0	4.98572	0.748707	8.60962	0	63.0304	1.52662	0	0.04	21.0589
2011	9857	328521	4.60837e+06	0	43.468	5.48099	0.16	18.8945	0	23.3907	0	0.16	8.44587
2011	9863	259521	4.69237e+06	0	2.58313	3.43517	15.4312	0	26.4662	34.5677	0	1.44163	16.075
2011	9867	345521	4.62237e+06	0	64.2345	7.36449	7.08153	2.2075	0	0.756748	0	0	18.3553
2011	9869	261521	4.69837e+06	0	13.7624	5.24	10.0362	2.6	38.3774	11.6958	0	0	18.2882
2011	9870	334521	4.61837e+06	0	43.0359	15.238	0.04	0.571383	0	26.7556	0	4.41672	9.94236
2011	9871	266521	4.71437e+06	0	3.22575	1.5565	0.52	1.12	9.69678	64.6982	0	1.72	17.4628
2011	9872	320521	4.60537e+06	0	84.5562	4.35738	0.355121	4.6405	0	0	0	0	6.09075
2011	9873	328521	4.62337e+06	0	67.3871	1.382	0	0	0	20.6522	0	0.08	10.4987
2011	9874	353521	4.63237e+06	0	52.6942	28.254	0	1.538	0	10.8583	0	0.08	6.57549
2011	9880	366521	4.61537e+06	0	55.5531	21.4145	0.411786	0.12	0	16.5792	0	4.2065	1.71487
2011	9888	273521	4.69637e+06	0	18.7227	7.36488	4.26313	0	50.2963	5.49435	0	0	13.8586
2011	9897	283521	4.66237e+06	0	9.57383	21.1819	6.07349	0	26.8021	16.9364	0	0	19.4323
2011	9904	342521	4.64837e+06	0	54.9225	22.7552	1.258	12.9948	0	0.04	0	0.164879	7.86462
2011	9905	266521	4.67737e+06	0	2.5535	1.04479	10.871	0.766505	57.9042	0.42525	0	0.08	26.3548
2011	9906	337521	4.58837e+06	0	17.4812	0.654501	2.2545	0.156748	0	1.50624	0	66.6042	11.3426
2011	9908	320521	4.64037e+06	0	34.5157	35.5111	1.6735	16.0259	0	2.28	0	0	9.99379
2011	9914	328521	4.58637e+06	0	18.8679	0.24	9.64	3.50003	0	27.0679	0	35.0825	5.60163
2011	9918	275521	4.69837e+06	0	2.18599	5.86187	13.8925	0	58.6552	1.74765	0	0	17.6567
2011	9927	336521	4.65137e+06	0	47.075	6.14439	0	36.5512	0	0	0	0	10.2294
2011	9936	265521	4.69037e+06	0	4.05075	3.9562	2.54952	1.86949	71.4802	0.927996	0	0.04	15.1258
2011	9941	315521	4.60937e+06	0	46.2262	8.7025	19.9151	3.47187	16.067	0.04	0	0	5.57737
2011	9950	274521	4.64837e+06	0	3.9995	0.04	0	0.0509988	8.21414	74.3771	0	0	13.3183
2011	9962	349521	4.61837e+06	0	60.5709	10.56	0.28	2.91467	0	7.7803	0	0.558374	17.3357
2011	9966	321521	4.61437e+06	0	57.1187	21.724	0	0.84	0	3.15128	0	0.76	16.406
2011	9973	366521	4.59737e+06	0	1.24	0.378496	0.04	0	0	86.4653	0	0	11.8762
2011	9988	324521	4.63437e+06	0	62.3594	26.3693	0	1.71763	0	0.0865048	0	0	9.46713
2011	9993	227521	4.70437e+06	0	0	0	0	0	0	3.95152	0	82.3002	13.7483
2011	9996	322521	4.64937e+06	0	71.8625	18.04	0	0	0	0	0	0	10.0975
2011	9998	251521	4.71837e+06	0	0	0.443995	0.2	0	0.28	15.378	0	70.3526	13.3454
2011	10005	355521	4.58237e+06	0	57.5719	0	0	0.416505	0	4.95834	0	24.4867	12.5665
2011	10010	326521	4.67237e+06	0	74.691	10.9375	0	10.3967	0	0	0	0	3.97484
2011	10017	334521	4.58437e+06	0	47.7481	0.201626	11.0844	13.6506	0	0.36	0	19.1292	7.826
2011	10021	322521	4.67337e+06	0	68.5231	1.789	0	22.054	0	0	0	0	7.63388
2011	10023	338521	4.63437e+06	0	63.1927	18.4634	0	0	0	7.69567	0	1.2105	9.43778
2011	10036	333521	4.60037e+06	0	25.2171	17.4449	2.14791	3.72567	0.0145006	45.0492	0	3.08587	3.31487
2011	10037	364521	4.60537e+06	0	0.178343	46.862	32.4944	0.24	0	7.53853	0	4.5829	8.10387
2011	10048	364521	4.61037e+06	0	51.3765	8.75848	0	11.9071	0	21.52	0	1.00804	5.42986
2011	10051	322521	4.63537e+06	0	87.641	5.41301	0	1.16049	0	0	0	0	5.7855
2011	10060	264521	4.69737e+06	0	3.24499	2.16	6.77425	2.76	70.8346	1.15837	0	0	13.0678
2011	10069	356521	4.61237e+06	0	0	0	0	0	0	2.50383	0	0	97.4962
2011	10070	337521	4.59137e+06	0	3.54211	0.755121	0.358374	0	3.38049	20.464	0	55.1371	16.3628
2011	10074	291521	4.68837e+06	0	0	1.96	4.51136	1.928	58.9017	5.76955	0	3.05391	23.8755
2011	10077	265521	4.67737e+06	0	7.94275	1.67246	11.4145	1.84	50.0586	0.398374	0	0.358374	26.3149
2011	10083	275521	4.67737e+06	0	0	1.47063	1.16838	0.8	86.4001	0	0	2.23487	7.92599
2011	10090	323521	4.60437e+06	0	63.5704	20.0123	1.08	6.22638	0	0	0	0	9.11088
2011	10102	359521	4.62837e+06	0	77.2389	2.86783	0	0.914665	0	1.35374	0	4.11441	13.5105
2011	10103	266521	4.70137e+06	0	10.8565	7.72	0.718283	4.2545	56.1068	2.72312	0	0.2	17.4208
2011	10109	290521	4.60037e+06	0	0	0	0	0	0	95.9071	0	0.0898314	4.00309
2011	10113	335521	4.61737e+06	0	52.3612	20.7292	0	11.8942	0	4.50049	0	1.52	8.99487
2011	10114	341521	4.61337e+06	0	69.2478	11.9714	0.04	11.9806	0	0.0254994	0	0	6.73475
2011	10119	356521	4.59037e+06	0	0	0	0	0	0	92.0662	0	0	7.93385
2011	10128	248521	4.69937e+06	0	0	0	0	0	0	0.429001	0	94.9627	4.60834
2011	10134	371521	4.59737e+06	0	0	0	0	0	0	86.2158	0	0.04	13.7442
2011	10145	267521	4.69237e+06	0	5.00325	1.451	3.45301	5.62701	61.2291	4.57588	0	0.156748	18.504
2011	10153	323521	4.64437e+06	0	69.5143	2.55363	0	19.1111	0	0	0	0	8.82096
2011	10156	326521	4.62437e+06	0	0.48	2.29617	0.2	1.32	0	85.5906	0	0.225499	9.88775
2011	10167	360521	4.60937e+06	0	41.1202	0.08	0	0.04	0	37.9485	0	7.9455	12.8657
2011	10174	318521	4.59237e+06	0	5.69337	27.663	13.52	0.336376	0.326505	1.23316	0	39.666	11.5616
2011	10196	364521	4.60737e+06	0	93.1881	0.96	0	0	0	0.28	0	1.92	3.65188
2011	10199	263521	4.70637e+06	0	0.44	0.79363	2.89086	0.408131	25.9682	53.9879	0	0	15.5114
2011	10214	320521	4.60737e+06	0	77.3854	7.82762	4.61542	3	0.843252	0	0	0	6.32834
2011	10223	261521	4.66837e+06	0	0	0	0	0	0	55.6262	0	33.2218	11.152
2011	10224	265521	4.69737e+06	0	10.2715	2.39038	6.93475	1.48917	34.0823	17.5685	0	2.524	24.7394
2011	10226	330521	4.64237e+06	0	60.0671	19.3669	0	1.14679	2.36049	4.43201	0	0	12.6267
2011	10235	370521	4.61337e+06	0	46.2158	0	0	0	0	21.2193	0	22.3582	10.2067
2011	10239	274521	4.65637e+06	0	0.08	2.28	0.586089	0.6	36.5303	32.6397	0	0	27.2839
2011	10243	317521	4.63737e+06	0	41.3103	33.294	11.2579	6.16501	0	0.0254994	0	0.0654994	7.88188
2011	10244	334521	4.61537e+06	0	72.294	9.22659	0	0.04	0	8.35162	0	0.08	10.0077
2011	10247	356521	4.58537e+06	0	0	0	0	0	0	86.8276	0	0	13.1724
2011	10255	277521	4.73837e+06	0	0	0	0	0	0	80.2786	0	8.58426	11.1371
2011	10259	299521	4.71337e+06	0	0	12.7677	0	0	19.3094	21.2287	0	0	46.6941
2011	10261	329521	4.61237e+06	0	60.3348	22.2273	2.9291	2.28	0	0.753522	0	0.889757	10.5855
2011	10263	262521	4.70637e+06	0	7.70949	6.30787	8.81775	0.316748	35.3332	9.72515	0	0.12	31.6697
2011	10265	370521	4.60937e+06	0	64.3967	15.1453	15.5021	0.2	0.04	0	0	0.0654994	4.65041
2011	10298	285521	4.72737e+06	0	1.6735	6.75794	0	0	0	76.5835	0	4.34223	10.6429
2011	10303	285521	4.65937e+06	0	0.76	2.20976	0.918124	0.04	6.33235	86.2181	1.16	0.08	2.28163
2011	10304	326521	4.65637e+06	0	52.9054	27.123	0	16.3428	0	0	0	0	3.62875
2011	10308	371521	4.60837e+06	0	86.7141	1.484	0.04	0.08	0	0.24	0	3.24079	8.20113
2011	10328	269521	4.66237e+06	0	1.76	1.80429	5.53725	0.48	38.0831	34.2509	0	0	18.0845
2011	10333	328521	4.60637e+06	0	44.6531	50.5123	0	0	0	0	0	0	4.83462
2011	10340	262521	4.70837e+06	0	12.6016	10.2802	3.29036	0.44	28.9964	19.3947	0	0.4	24.5967
2011	10342	295521	4.70837e+06	0	3.08325	35.7315	0.04	1.36	21.8668	8.51975	0	0.247497	29.1512
2011	10370	351521	4.62337e+06	0	79.9105	3.47187	0	0	0	9.44775	0	1.28	5.88991
2011	10373	261521	4.67037e+06	0	0	0	0	0	0	28.9752	0	63.0586	7.96626
2011	10379	267521	4.69537e+06	0	21.4989	1.887	0.24	2.975	49.1409	6.48256	0	1.50699	16.2686
2011	10381	327521	4.59037e+06	0	0	0	0	0	0	100	0	0	0
2011	10393	314521	4.56537e+06	0	90.3864	0	0	0.0613717	0	0	0	0	9.5522
2011	10398	335521	4.61237e+06	0	61.8231	14.8501	0	0.814501	0	9.95699	0	9.49301	3.06225
2011	10399	299521	4.71137e+06	0	14.8832	12.5278	1.05357	4.45438	20.8544	19.65	0	0.505628	26.0709
2011	10400	263521	4.68937e+06	0	3.37138	5.12248	15.9347	0.92	40.0621	21.3993	0	5.13051	8.05951
2011	10418	340521	4.64837e+06	0	71.0542	21.9117	0	1.04163	0	0	0	0	5.9925
2011	10431	333521	4.60237e+06	0	61.536	5.39488	0.04	0.149001	0	18.0114	0	4.229	10.6398
2011	10435	326521	4.60637e+06	0	64.838	12.383	0	0.396748	0	14.6169	0	2.07024	5.69513
2011	10446	279521	4.61437e+06	0	0	0	0	91.0091	0	0	0	0	8.99091
2011	10448	315521	4.58637e+06	0	0	0.04	0	0	0	86.6731	0	5.28329	8.00363
2011	10460	281521	4.61137e+06	0	34.1983	0	0	0	0	0	0	27.43	38.3717
2011	10464	347521	4.62737e+06	0	57.3475	8.62292	2.42275	18.3547	0.345749	7.51448	0	0.12	5.27187
2011	10469	324521	4.63337e+06	0	57.8001	13.1525	4.02439	0.185499	0.487497	0.12	0	0.08	24.1501
2011	10470	324521	4.61537e+06	0	66.1231	19.281	0	1.81951	0	0	0	0	12.7764
2011	10476	347521	4.60737e+06	0	73.5243	16.3012	0	0	0	0.515121	0	0.134501	9.52483
2011	10478	257521	4.71437e+06	0	0	0	0	0	0	94.2755	0	1.949	3.77549
2011	10486	330521	4.57037e+06	0	28.1891	0	6.06862	4.09199	0	0.12	0	54.8262	6.70403
2011	10502	347521	4.61637e+06	0	36.1978	57.2067	0	1.04	0	0	0	0	5.55551
2011	10511	354521	4.63637e+06	0	100	0	0	0	0	0	0	0	0
2011	10524	342521	4.61837e+06	0	83.2992	12.2362	0	0	0	0	0	0.768131	3.69647
2011	10535	317521	4.60837e+06	0	82.2236	12.3051	0	0	0	0	0	0	5.47128
2011	10536	338521	4.59137e+06	0	0.28	0.04	0	0.4	0	4.40063	0	78.4362	16.4431
2011	10540	326521	4.67537e+06	0	3.78218	37.3704	0	45.916	0	0	0	0	12.9314
2011	10543	333521	4.60837e+06	0	69.8802	9.79985	0	2.78051	0	4.28212	0	0.04	13.2174
2011	10549	332521	4.60037e+06	0	54.2391	6.01875	11.0677	4.9745	0	10.5925	0	4.70313	8.40435
2011	10559	343521	4.57937e+06	0	60.5421	3.0945	0	3.25499	0	0.714781	0	15.8478	16.5459
2011	10571	355521	4.61337e+06	0	0	0.12	0	0	0	8.61509	5.9885	0.748661	84.5277
2011	10572	344521	4.63337e+06	0	73.425	11.3034	0	2.29464	0	0.0145006	0	0.88	12.0825
2011	10585	308521	4.59037e+06	0	0.361626	4.1715	18.8357	0	60.2144	0	0	0.52	15.8968
2011	10599	347521	4.62537e+06	0	75.2913	13.7444	1.3165	0.993495	0	8.21862	0	0.0290012	0.406754
2011	10600	266521	4.67537e+06	0	5.38083	0.523252	5.43399	1.92	46.52	21.2609	0.484879	0.4	18.0761
2011	10604	324521	4.59937e+06	0	51.1613	22.774	12.3775	0.72	0.276748	5.37401	0	0	7.3165
2011	10606	269521	4.69837e+06	0	5.83435	2.99038	5.46437	0	65.5347	0.566959	0	0.0254994	19.5838
2011	10614	295521	4.70937e+06	0	1.47187	27.6511	0.28	1.52	36.3098	3.76937	0	3.5345	25.4633
2011	10620	343521	4.61037e+06	0	66.8756	9.9935	0	14.561	0	0	0	0	8.56987
2011	10628	272521	4.67737e+06	0	2.48	0	1.96	1.04	72.2071	8.06234	0	0.33854	13.912
2011	10630	316521	4.59337e+06	0	13.8338	43.7011	8.43013	1.6255	0	2.43478	0	22.2166	7.75803
2011	10632	349521	4.63337e+06	0	0	0	0	0	0	95.5937	0	0	4.40633
2011	10635	249521	4.67937e+06	0	0.28	0	0	0	0	36.1961	0	54.5905	8.93337
2011	10659	255521	4.67337e+06	0	0	0	0	0	0	46.5242	0	39.534	13.9418
2011	10664	285521	4.66137e+06	0	7.02155	6.18536	6.42851	0	35.2428	27.3238	0	0	17.798
2011	10679	277521	4.69337e+06	0	9.7659	8.6875	10.0303	0	53.2782	0.999751	0	0	17.2384
2011	10681	307521	4.57537e+06	0	38.2435	0	0	48.3408	0	9.75134	0	0	3.66429
2011	10701	373521	4.59737e+06	0	0	0	0	0	0	88.6334	0	0	11.3666
2011	10703	339521	4.58937e+06	0	0.697618	0	0	0	0	0.687746	0	87.7246	10.89
2011	10705	354521	4.58837e+06	0	7.70148	0.12	9.91449	0.503873	0	69.267	0	0.145499	12.3477
2011	10709	254521	4.67237e+06	0	0	0	0	0	0	37.6147	0	54.1356	8.24976
2011	10717	313521	4.59237e+06	0	0	0	0	0	0	97.8835	0	0.323252	1.79325
2011	10724	253521	4.67137e+06	0	0.0016262	2.50575	0	0	0	92.6187	0	3.09642	1.7775
2011	10727	276521	4.70537e+06	0	15.9181	7.3559	8.3855	0.985499	38.3357	9.52253	0	1.09075	18.406
2011	10735	332521	4.60937e+06	0	68.6735	10.5284	0	0.123502	0	3.69825	0	0.52	16.4564
2011	10741	338521	4.61037e+06	0	68.1635	18.8612	0	0.72	0	0.333911	0	0.12	11.8014
2011	10764	361521	4.61037e+06	0	35.8799	33.0481	0	0.196498	0	19.9413	0	9.32976	1.60449
2011	10775	318521	4.65737e+06	0	44.7806	35.8368	0	15.3468	0	0	0	0	4.03576
2011	10802	341521	4.61837e+06	0	85.7821	7.1447	0	0	0	0	0	0	7.07325
2011	10805	370521	4.59737e+06	0	0	0	0	0	0	83.0925	0	0	16.9075
2011	10845	337521	4.61037e+06	0	61.5107	23.0901	0	0	0	4.11172	0	0.32	10.9675
2011	10865	331521	4.63637e+06	0	27.5061	58.3622	0.24	5.81726	0	0.123252	0	1.70762	6.2435
2011	10870	330521	4.61137e+06	0	71.5574	1.92	0.32	1.84163	0	12.7147	0	2.62426	9.022
2011	10874	251521	4.67037e+06	0	0	0	0	0	0	4.15024	0	80.971	14.8787
2011	10877	260521	4.66737e+06	0	15.9593	3.08976	2	0.278374	0	55.9101	0	3.58055	19.1818
2011	10879	341521	4.63437e+06	0	58.0232	13.0542	6.2	0.0545006	0	1	0	1.08	20.5881
2011	10891	341521	4.61537e+06	0	41.7851	12.7688	0.04	10.3102	0	22.5593	0	1.92287	10.6136
2011	10896	329521	4.59137e+06	0	0	0	0	0	0	92.6255	0	0	7.3745
2011	10908	351521	4.59037e+06	0	71.4848	0.709001	15.146	1.47837	0	0	0	3.57073	7.611
2011	10915	270521	4.64537e+06	0	0	2.073	0.36	0	10.2697	80.1137	0	0.04	7.14358
2011	10916	293521	4.60237e+06	0	3.40264	0.04	29.272	0	0	52.5986	0	11.6467	3.04
2011	10928	329521	4.56437e+06	0	58.3547	9.1404	18.2927	2.35957	0	6.14098	0	0.769606	4.94207
2011	10938	238521	4.68837e+06	0	1.24	0	0	0	0	28.4016	0	64.0214	6.33703
2011	10941	320521	4.65537e+06	0	54.5052	32.4951	0.2	6.69699	0	0	0	0	6.10263
2011	10943	365521	4.60937e+06	0	62.8138	2.72612	0.0254994	9.50862	0	16.9392	0	0.705499	7.28136
2011	10971	322521	4.59537e+06	0	33.7291	10.7942	6.00321	42.411	0	0.0899621	0	0.92612	6.04637
2011	10972	349521	4.62137e+06	0	81.9262	7.21406	0	2.98426	0	0	0	0.321626	7.55384
2011	10979	347521	4.60037e+06	0	0	0	0	0	0	95.5855	0	0	4.4145
2011	10990	267521	4.69037e+06	0	6.33274	0.08	15.8168	0.730999	59.1449	0.92	0	0.36	16.6146
2011	11011	262521	4.69337e+06	0	4.749	3.51966	18.6399	0.988617	34.6085	14.9712	0	3.8365	18.6867
2011	11026	259521	4.65037e+06	0	0	1.4	0	0	0	85.9252	0	4.37728	8.2975
2011	11033	347521	4.61337e+06	0	77.4679	11.593	0	0	0	1.13138	0	0.04	9.76773
2011	11042	265521	4.70837e+06	0	6.55261	16.2213	0.0145006	0.32	37.5113	13.4756	0	0.04	25.8647
2011	11045	328521	4.64137e+06	0	44.6746	24.7476	0.0509988	20.203	0	0.287746	0	0.525084	9.51101
2011	11046	355521	4.59837e+06	0	0	0	0	0	0	97.4992	0	0.04	2.46076
2011	11057	259521	4.70037e+06	0	3.553	18.4259	11.5855	3.28	33.3055	6.45113	0	1.8655	21.5335
2011	11061	337521	4.64337e+06	0	39.6973	32.6108	0.32	19.213	0	0	0	0	8.15891
2011	11062	318521	4.59437e+06	0	11.7255	25.2408	10.659	19.11	1.82967	0.18279	0	30.2106	1.04163
2011	11068	349521	4.59737e+06	0	7.41886	1.26374	0	0	0	78.1345	0	0	13.1829
2011	11073	345521	4.60137e+06	0	11.2918	0	18.6819	3.978	0.813981	62.2563	0	0.04	2.938
2011	11075	271521	4.71037e+06	0	24.3276	4.61588	3.022	0.48	38.4331	4.00572	0	0.64	24.4757
2011	11089	269521	4.71237e+06	0	15.3595	3.42699	0.0465048	0.72	44.244	10.1761	0	0.52	25.5069
2011	11100	293521	4.60137e+06	0	0	0	0	0	0	99.3567	0	0	0.643252
2011	11102	271521	4.73637e+06	0	0	0	0	0	0	100	0	0	0
2011	11106	340521	4.62237e+06	0	56.632	8.23749	0	23.6059	0	2.2145	0	0	9.31013
2011	11110	332521	4.60337e+06	0	57.5126	27.5186	0.414251	0	0	1.04605	0	0	13.5085
2011	11114	324521	4.65437e+06	0	87.9473	2.72524	0	1.33387	0	0	0	0	7.99363
2011	11121	343521	4.60837e+06	0	79.917	3.69099	0	7.15201	0	0.12	0	0.16	8.96
2011	11124	335521	4.61337e+06	0	65.5853	21.9811	0	0.0654994	0	0.124879	0	0.0432524	12.2
2011	11130	349521	4.59937e+06	0	0	0	0	0	0	96.1648	0	0.800538	3.03462
2011	11139	271521	4.69137e+06	0	5.04958	8.36	13.9351	0.767004	48.6038	8.95004	0	0	14.3345
2011	11144	355521	4.59637e+06	0	0	0	0	0	0	93.1188	0	0	6.88124
2011	11146	313521	4.59437e+06	0	0.04	0	0.48	0.04	0	52.6163	0	41.9904	4.83325
2011	11148	288521	4.60237e+06	0	0	0	1.12688	0	56.6474	12.021	0	25.2883	4.91634
2011	11178	243521	4.69437e+06	0	0	0	0	0	0	0.16	0	95.6564	4.18362
2011	11190	320521	4.64937e+06	0	77.3472	1.08	0	12.7648	0	0	0	0	8.808
2011	11199	330521	4.60137e+06	0	52.164	9.19425	0.12	0	0	31.1734	0	1.36	5.98837
2011	11202	353521	4.59337e+06	0	0	0	0	0	0	81.9875	0	0	18.0125
2011	11205	324521	4.67137e+06	0	7.46728	59.7799	0.945749	23.4429	0	0.44	0	0	7.92415
2011	11206	341521	4.60837e+06	0	52.7681	3.98284	0.28	0.16	0	22.6749	0	6.52	13.6142
2011	11211	308521	4.57337e+06	0	0	0	0	0	0	100	0	0	0
2011	11216	327521	4.56337e+06	0	34.3462	20.2977	30.8297	3.19658	0	0	0	5.79621	5.53359
2011	11224	344521	4.63737e+06	0	41.1057	50.1708	0.4	0.2	0	0.04	0	0	8.0835
2011	11226	355521	4.59037e+06	0	0	0	0	0	0	97.6751	0	0	2.3249
2011	11236	355521	4.58737e+06	0	0	0	0	0	0	86.6246	0	0	13.3754
2011	11239	339521	4.65337e+06	0	60.8494	20.7127	0	7.44285	0	0	0	0	10.9951
2011	11254	331521	4.57337e+06	0	59.763	1.5345	7.33039	14.9891	0	0.0254994	0	8.23322	8.12429
2011	11255	240521	4.70637e+06	0	0	0	0	0	0	5.71827	0	78.0477	16.234
2011	11265	327521	4.60737e+06	0	70.0104	3.87232	0	0.04	0	17.3317	0	0.2	8.5455
2011	11268	338521	4.61137e+06	0	69.7723	8.23381	0	0.36	0	14.4677	0	1.88	5.28616
2011	11272	346521	4.58637e+06	0	54.4385	4.72	18.9053	2.909	0	1.95989	0	1.97728	15.0901
2011	11273	288521	4.67637e+06	0	6.30426	14.9169	3.14062	1.051	53.6825	5.83675	0	0.04	15.028
2011	11276	346521	4.62137e+06	0	30.1016	26.41	17.9739	7.04488	0	0.56	0	0	17.9097
2011	11295	277521	4.68137e+06	0	0.0448786	4.02862	3.67512	2.81886	69.0129	8.69619	0	2.27024	9.45314
2011	11311	355521	4.59237e+06	0	0	0	0	0	0	92.9383	0	0	7.06175
2011	11315	287521	4.67637e+06	0	7.92	13.6605	4.51038	6.31548	41.9087	7.45276	0	1.2215	17.0107
2011	11319	323521	4.60937e+06	0	89.2194	1.4	0	0	0	3.85577	0	0.04	5.48488
2011	11321	279521	4.64837e+06	0	4.64	2.64	2.38101	0	8.24	64.6681	0	0.466536	16.9644
2011	11323	337521	4.65637e+06	0	41.6884	26.1869	0	24.2667	0	0	0	0	7.858
2011	11329	334521	4.60937e+06	0	68.7537	17.0852	0	1.21499	0	0.203252	0	0	12.7429
2011	11345	325521	4.59837e+06	0	63.6649	17.4794	7.66188	1.87348	0	2.36813	0	0	6.95225
2011	11351	365521	4.58937e+06	0	17.6849	0.041048	0	81.9747	0	0	0	0	0.299287
2011	11370	338521	4.63537e+06	0	80.3276	10.1399	0	0	0	0.04	0	0.04	9.45253
2011	11376	254521	4.70037e+06	0	8.92247	9.02925	10.7195	2.78288	21.3699	20.2119	0	0.203252	26.7609
2011	11394	331521	4.60337e+06	0	49.3947	40.8246	0	0.2	0	0	0	0	9.58062
2011	11398	285521	4.66837e+06	0	14.0372	23.4615	2.28	0.422247	20.4014	11.0027	0	4.98629	23.4086
2011	11400	322521	4.60937e+06	0	46.966	0.76	0.8	0	0	35.3187	0	7.14862	9.00662
2011	11408	335521	4.63637e+06	0	68.2267	23.8973	0	0	0	0	0	0	7.876
2011	11409	291521	4.70237e+06	0	0.72	0.76	1.20488	0	27.5098	43.0168	0	0.191869	26.5967
2011	11413	250521	4.69337e+06	0	0.96	0	0	0	0	38.9585	0	52.3573	7.72414
2011	11416	336521	4.60437e+06	0	55.9117	17.6168	0	3.95462	0	1.403	0	7.63993	13.4739
2011	11427	319521	4.64837e+06	0	54.6306	24.3055	0.198374	18.4707	0	0	0	0	2.39478
2011	11437	342521	4.64237e+06	0	62.942	14.3202	0	20.6	0	0	0	0	2.13775
2011	11451	334521	4.56737e+06	0	100	0	0	0	0	0	0	0	0
2011	11458	273521	4.65337e+06	0	7.393	34.2515	0.654501	0.36	33.4078	11.0571	0	0.312503	12.5635
2011	11459	262521	4.67037e+06	0	0	0	0	0	0	46.7764	0	40.7862	12.4373
2011	11460	271521	4.67937e+06	0	0.367004	2.36	6.44849	3.2545	65.5703	2.0945	0	0	19.9052
2011	11466	331521	4.59937e+06	0	25.0711	21.1209	8.87049	0.08	0	36.2479	0	1.28049	7.32912
2011	11469	291521	4.69437e+06	0	1.86791	7.683	10.3951	2.08	56.1805	0.769757	0	0.0848786	20.9388
2011	11475	248521	4.65837e+06	0	0	0	0	0	0	86.9891	0	0.140994	12.8699
2011	11479	321521	4.63537e+06	0	89.9579	4.2725	0	0	0	0	0	0	5.76962
2011	11482	357521	4.59037e+06	0	0	0	0	0	0	93.5159	0	0	6.48414
2011	11490	261521	4.69737e+06	0	11.4134	2.91259	16.4009	1.67975	45.1216	1.39499	0	0.410999	20.6657
2011	11493	277521	4.69437e+06	0	5.1785	4.072	2.79246	0	59.733	8.97051	0	0	19.2535
2011	11496	319521	4.64337e+06	0	66.6321	1.39812	0	26.7222	0	0	0	0	5.2475
2011	11503	326521	4.63237e+06	0	74.1782	13.2076	0	0	0.0667855	0	0	0	12.5474
2011	11520	285521	4.66437e+06	0	9.98303	27.8341	0.272503	1.2	30.9675	4.18426	0	0	25.5586
2011	11526	339521	4.62037e+06	0	50.4589	31.693	0	0.0254994	0	8.09742	0	0	9.72513
2011	11536	345521	4.62337e+06	0	75.4343	5.16522	10.533	2.41599	0	0	0	0.516748	5.93475
2011	11539	334521	4.63437e+06	0	41.1504	19.581	0.534501	6.14599	0	26.4372	0	0.0145006	6.13633
2011	11543	367521	4.61737e+06	0	23.3356	23.3904	0	0	0	51.245	0	0	2.029
2011	11547	343521	4.62037e+06	0	88.614	7.98557	0	0	0	0	0	0	3.40038
2011	11553	323521	4.65237e+06	0	66.6657	7.54747	0	15.936	0	0	0	0	9.85084
2011	11568	328521	4.66337e+06	0	76.8514	5.25923	0	10.917	0	0	0	0.56	6.41238
2011	11577	324521	4.60037e+06	0	64.3813	26.0348	1.49997	0.294501	1.01626	1.62599	0	0.12	5.02713
2011	11583	366521	4.59037e+06	0	56.3547	11.8487	13.2651	1.70044	0	7.15727	0	0	9.67375
2011	11585	314521	4.62137e+06	0	35.2139	56.2073	0.414501	0	2.07302	0	0	0	6.09125
2011	11591	341521	4.62437e+06	0	82.8566	0	0	0	0	11.6516	0	0	5.49184
2011	11606	337521	4.60637e+06	0	73.8874	12.4647	0	0.52	0	0.323252	0	2.44488	10.3598
2011	11615	240521	4.69237e+06	0	0	0	0	0	0	0	0	91.9194	8.08061
2011	11616	271521	4.68937e+06	0	0.8	0	0.327497	0	84.0223	1.24	0	0.04	13.5702
2011	11624	333521	4.64737e+06	0	54.6852	29.1961	1.2762	7.67436	0	0	0	0	7.16813
2011	11627	334521	4.62137e+06	0	63.3397	13.3312	0.323252	0.822247	0	5.85969	0	1.02288	15.301
2011	11628	269521	4.70237e+06	0	10.457	2.63846	6.698	0.710243	49.8832	5.7574	0	1.67837	22.1774
2011	11629	355521	4.58637e+06	0	0	0	0	0	0	89.8469	0	0	10.1531
2011	11646	329521	4.61337e+06	0	52.7018	24.2053	2.36163	1.83576	0	3.74599	0	1.08976	14.0597
2011	11649	242521	4.66637e+06	0	0	0	0	0	0	0	0	77.132	22.868
2011	11658	271521	4.67637e+06	0	9.34752	0	0	0	40.6884	37.3401	0	0	12.6239
2011	11659	265521	4.67637e+06	0	4.79625	3.59024	13.6207	1.2	47.4812	3.4985	0	0.0816262	25.7315
2011	11666	316521	4.60737e+06	0	41.1583	12.5924	13.4852	1.04325	24.1006	0	0	0	7.62037
2011	11682	252521	4.69337e+06	0	0	0.0448786	0	0	0	26.0591	0	64.9201	8.97588
2011	11693	265521	4.73137e+06	0	0	0	0	0	0	0	0	92.0369	7.96308
2011	11694	259521	4.69037e+06	0	5.23237	0.953495	6.5434	0.774501	21.3328	45.5306	0	0	19.6328
2011	11703	356521	4.59137e+06	0	0	0	0	0	0	81.4846	0	0	18.5154
2011	11709	346521	4.61337e+06	0	80.3511	1.42211	0	7.9001	0	0	0	0	10.3267
2011	11728	249521	4.69237e+06	0	3.62274	0.0383738	0	0	0	44.972	0	33.4809	17.886
2011	11740	318521	4.60937e+06	0	88.8676	0	2.07178	0	0	0	0	0	9.06062
2011	11744	315521	4.56837e+06	0	65.5905	11.804	6.94681	11.5525	0	0	0	0.203252	3.90288
2011	11749	324521	4.60137e+06	0	46.6101	16.067	18.2819	10.9305	0	0	0	0	8.11038
2011	11763	334521	4.62837e+06	0	67.1963	23.0147	0	1.3855	0	0	0	0	8.4035
2011	11769	356521	4.63337e+06	0	69.609	0	0	0	0	0	0	0	30.391
2011	11793	339521	4.63437e+06	0	41.6441	48.9538	0	0.72	0	0.698002	0	0.473495	7.51058
2011	11796	329521	4.60837e+06	0	44.441	21.0854	0	25.8875	0	3.27512	0	0.56	4.75097
2011	11797	369521	4.61037e+06	0	81.8829	0.123502	8.32	0	0	0.129032	0	1.6765	7.8681
2011	11804	313521	4.64637e+06	0	78.8694	5.63812	0	8.71415	0	0.52	0	0.24	6.01829
2011	11810	305521	4.59437e+06	0	9.0615	15.6756	29.3279	0.352254	29.8726	11.2572	0	0	4.45301
2011	11811	367521	4.59637e+06	0	2.29416	2.42439	0.0254994	0	0	81.7901	0	0.34525	13.1206
2011	11815	327521	4.66337e+06	0	39.1029	2.0335	0	52.2846	0	0	0	1.8335	4.7455
2011	11822	357521	4.59437e+06	0	0	0	0	0	0	96.8095	0	0	3.19051
2011	11831	337521	4.64237e+06	0	14.2439	14.4648	0.44	63.3109	0	0	0	0	7.54047
2011	11834	374521	4.60237e+06	0	71.4978	5.81613	0	0	0	10.7202	0	3.24	8.72587
2011	11845	276521	4.69837e+06	0	4.97468	1.7231	2.93351	0.269001	65.0001	7.00924	0	0	18.0904
2011	11873	354521	4.60137e+06	0	0.2	0.512503	48.7487	0.693259	31.7594	12.4377	0	0.742881	4.9055
2011	11886	332521	4.56637e+06	0	95.4113	0.0436065	0	0.594404	0	1.73818	0	0	2.21247
2011	11888	348521	4.62737e+06	0	23.7105	53.7885	0	0	0	19.7837	0	0	2.71738
2011	11909	318521	4.64737e+06	0	18.6257	7.87031	1.549	66.6415	0	0	0	0	5.3135
2011	11914	264521	4.70337e+06	0	12.0036	3.02683	2.28641	2.48	53.6917	4.66037	0	0.4	21.451
2011	11922	280521	4.74037e+06	0	0	0	0	0	0	0	0	100	0
2011	11923	330521	4.60237e+06	0	46.6727	24.4611	1.12	4.92	0	12.4614	0	3.57391	6.79088
2011	11924	271521	4.66037e+06	0	0.564879	0.558374	9.16727	0.2	55.6285	14.6422	0	0	19.2388
2011	11926	295521	4.70537e+06	0	3.64488	2.16325	0.04	0.04	45.4274	19.1315	0	0.365915	29.187
2011	11935	342521	4.62837e+06	0	52.908	6.02324	5.53122	32.2174	0	0	0	0.4	2.9201
2011	11945	336521	4.59337e+06	0	0.701998	0.967004	5.65227	5.24805	24.684	19.7741	0	36.0101	6.96247
2011	11946	329521	4.65937e+06	0	40.5655	32.7328	0	16.2599	0	0	0	0	10.4418
2011	11949	322521	4.60537e+06	0	40.7003	13.53	31.3854	0	3.4321	0.12	0	0	10.8322
2011	11978	318521	4.64837e+06	0	74.024	0.123252	0.132625	20.3579	0	0	0	0	5.36222
2011	11980	347521	4.63637e+06	0	37.1508	15.5315	0	2.1525	0	35.8339	0	0.12	9.21125
2011	11983	319521	4.67837e+06	0	27.4982	17.4545	1.8215	29.0768	0	6.95841	0	0	17.1906
2011	11993	333521	4.56737e+06	0	64.3798	0.515916	21.7378	3.48381	0	4.19182	0	4.16822	1.52264
2011	11998	290521	4.67937e+06	0	1.36287	3.76099	0.436748	0	6.92693	80.3426	0	0.164879	7.00499
2011	11999	295521	4.70737e+06	0	0.116498	15.0912	3.53499	0.36	46.798	7.28163	0	3.7125	23.1053
2011	12019	315521	4.62437e+06	0	89.4664	0.924879	0.0065048	2.29195	0	0	0	1.42699	5.88325
2011	12021	340521	4.62037e+06	0	73.866	18.1184	0	0	0	0	0	0	8.01554
2011	12024	326521	4.67137e+06	0	27.2898	40.7901	0	24.4355	0	0	0	0	7.48454
2011	12055	349521	4.62837e+06	0	23.6107	2.2	0	0	0	69.6693	0	0	4.52
2011	12058	354521	4.60937e+06	0	0.04	0.24	0	0.04	0	2.8325	0	0.275121	96.5724
2011	12067	342521	4.61337e+06	0	71.9503	9.9665	0	10.6214	0	0	0	0	7.46184
2011	12069	229521	4.70637e+06	0	0	0	0	0	0	0	0	100	0
2011	12070	324521	4.65537e+06	0	64.0579	29.9845	0	0.66984	0	0	0	0	5.28775
2011	12072	336521	4.58837e+06	0	14.9412	1.51705	1.3935	0.148752	0	1.04325	0	67.5614	13.3949
2011	12079	337521	4.60937e+06	0	70.307	17.7789	0	0	0	0	0	0	11.9141
2011	12085	318521	4.61237e+06	0	66.9963	10.5895	0.269001	4.16601	0	3.56626	0	7.13789	7.27508
2011	12088	330521	4.62437e+06	0	59.3117	25.1916	0	5.0075	0	0	0	0	10.4892
2011	12109	334521	4.58637e+06	0	2.08029	0	0	0.2	0	0.288131	0	82.217	15.2145
2011	12110	291521	4.69637e+06	0	6.94896	5.27675	14.4825	3.4065	44.7266	1.32	0	0.955121	22.8836
2011	12113	315521	4.63637e+06	0	70.7496	20.6104	0	0.36	0	0.8	0	1.16	6.32
2011	12125	317521	4.68837e+06	0	42.5821	0	0	0	0	0	0	0	57.4179
2011	12134	273521	4.65737e+06	0	0.08	5.79679	0.403252	1.32	15.8394	56.5421	0.12	2.46862	17.4298
2011	12142	290521	4.69037e+06	0	0	0.660756	6.53662	5.11975	41.1687	26.7921	0	1.1665	18.5556
2011	12147	263521	4.68637e+06	0	1.01163	1.698	4.25464	0.2	56.6117	12.5683	0	1.1665	22.4893
2011	12159	334521	4.57837e+06	0	15.1823	0.36	19.96	10.3415	0	0.245128	0	39.4478	14.4634
2011	12173	274521	4.70337e+06	0	7.27591	22.2114	3.5455	3.92	39.2074	3.6395	0	0.0416262	20.1586
2011	12174	343521	4.62637e+06	0	89.1837	2.05886	0	0	0	3.80301	0	0	4.95447
2011	12195	265521	4.69337e+06	0	2.36	1.7745	3.7973	0	60.0216	14.6812	0	3.23837	14.127
2011	12199	266521	4.69537e+06	0	3.30047	1.08	3.55325	4.4865	70.1961	1.76266	0	0.69301	14.928
2011	12200	346521	4.62437e+06	0	79.9092	17.406	0	0	0	0	0	0	2.68488
2011	12202	313521	4.66637e+06	0	61.9753	18.0215	0	12.0803	0	0.72	0	0	7.20291
2011	12215	344521	4.62137e+06	0	28.8862	55.0727	0	10.2745	0	0	0	0	5.7665
2011	12223	298521	4.70937e+06	0	6.84212	12.0369	1.15551	0.16	50.1932	10.4516	0	0.56	18.6006
2011	12224	254521	4.66937e+06	0	0	0	0	0	0	41.6147	0	49.2822	9.10313
2011	12226	262521	4.69237e+06	0	7.31688	2.60429	18.5049	0	47.0273	8.72326	0	0.443502	15.3799
2011	12240	333521	4.57337e+06	0	25.5223	14.4719	8.11117	47.6439	0	0	0	0.56	3.69075
2011	12260	268521	4.69537e+06	0	24.8924	4.0575	0.461998	0.2	41.6394	14.1451	0	2	12.6036
2011	12261	271521	4.69737e+06	0	6.30751	3.28	9.99816	0	49.4733	10.2621	0	0.64	20.0389
2011	12263	325521	4.63537e+06	0	81.7326	6.21276	0	3.23187	0	0	0	0	8.82278
2011	12264	315521	4.57037e+06	0	46.8751	0.24	29.4718	10.4506	6.39061	0	0	1.047	5.52488
2011	12265	333521	4.61037e+06	0	50.1302	16.8339	0	0.52	0	20.827	0	0.32	11.3689
2011	12267	277521	4.69637e+06	0	2.08488	18.2517	2.247	0.235121	44.2171	13.4864	0	1.20124	18.2765
2011	12275	325521	4.65937e+06	0	15.7447	38.6801	0	38.2332	0	0	0	0	7.342
2011	12283	269521	4.66337e+06	0	0.6	3.40237	4.08675	3.2	60.9891	7.32661	0	0	20.3951
2011	12289	269521	4.70037e+06	0	14.5786	7.0615	1.50501	0	59.9998	3.1055	0	0.278374	13.4712
2011	12302	274521	4.64237e+06	0	7.19049	2.52587	0	0.04	4.96799	79.4178	0	0	5.85786
2011	12303	280521	4.65537e+06	0	8.4735	18.097	8.75097	1.86313	16.8448	24.4267	0	4.01687	17.527
2011	12310	375521	4.60237e+06	0	79.5573	4.07837	0	0	0	10.3019	0	0.28	5.7825
2011	12313	230521	4.68337e+06	0	0	0	0	0	0	43.4331	0	56.5669	0
2011	12332	326521	4.57837e+06	0	55.4986	10.5808	2.47837	8.17068	0	0	0	0.04	23.2315
2011	12338	330521	4.61037e+06	0	63.2593	19.7756	0	0	0	1.589	0	0.04	15.3361
2011	12342	257521	4.69837e+06	0	1.79413	5.83624	7.01712	3.49737	8.69841	45.579	0	5.77775	21.8
2011	12353	278521	4.69337e+06	0	12.3664	5.9385	1.83187	0.570999	48.0609	11.3422	0	2.28	17.6091
2011	12360	324521	4.60637e+06	0	69.8634	11.0704	3.13992	4.113	0	0.08	0	0.24	11.4932
2011	12376	368521	4.61637e+06	0	23.0577	12.4586	0	0	0	41.6649	0	3.49823	19.3206
2011	12398	249521	4.65737e+06	0	0	0	0	0	0	86.8323	0	0.422527	12.7452
2011	12400	357521	4.58437e+06	0	0	0	0	0	0	96.0808	0	0	3.9192
2011	12406	341521	4.57237e+06	0	29.8139	0.941733	0	4.90782	0	0	0	0	64.3366
2011	12408	271521	4.69337e+06	0	9.15636	2.52	3.77951	0.24	51.2115	14.759	0	0.4	17.9336
2011	12433	369521	4.61437e+06	0	78.2077	5.74944	0	3.0967	0.114529	3.08394	0	0	9.74767
2011	12434	335521	4.62637e+06	0	58.773	32.5392	0	1.16	0	0	0	0.04	7.48775
2011	12436	335521	4.65837e+06	0	47.2398	1.95975	0	43.3866	0	0	0	0	7.41387
2011	12438	350521	4.59637e+06	0	0.04	0.04	0.48	0	0	81.1516	0	0.6	17.6884
2011	12440	363521	4.60837e+06	0	39.5797	48.0114	0	0	0	3.15659	0	0	9.25238
2011	12441	238521	4.67237e+06	0	0	0	0	0	0	16.422	0	63.5257	20.0523
2011	12448	342521	4.62537e+06	0	44.6154	44.8829	7.82437	0.32	0	0.04	0	0.0383738	2.27896
2011	12451	329521	4.57037e+06	0	68.4765	2.2615	7.51451	9.66649	0	0.0145006	0	6.28716	5.77938
2011	12453	345521	4.61637e+06	0	84.2893	3.83533	0.156748	0.949001	0	2.648	0	0	8.12163
2011	12460	316521	4.68937e+06	0	25.0138	4.04525	0	0	63.4257	0	0	0	7.51527
2011	12463	265521	4.71437e+06	0	1.37001	3.62191	4.8725	1.84	33.9077	29.9216	0	0.907375	23.5588
2011	12466	299521	4.70837e+06	0	7.7745	19.0014	0.0928744	0	47.7078	3.473	0	0	21.9505
2011	12475	327521	4.63237e+06	0	58.7377	26.5873	0	2.21301	0	0.04	0	0.16	12.262
2011	12489	260521	4.69037e+06	0	2.469	1.611	12.465	0.603502	27.5414	40.5353	0	0.196498	14.5783
2011	12493	264521	4.68937e+06	0	14.8856	5.38397	7.89461	0.675776	54.28	2.8365	0	0.0509988	13.9925
2011	12497	356521	4.58737e+06	0	0	0	0	0	0	87.4704	0	0	12.5296
2011	12499	342521	4.58337e+06	0	55.5476	6.2985	1.74816	0.710243	0	2.4765	0	22.4652	10.7537
2011	12505	329521	4.60437e+06	0	60.3316	1.447	0.36	8.807	0	12.2064	0	4.68	12.168
2011	12524	269521	4.70137e+06	0	9.46961	3.60479	5.22638	0	59.8398	4.11837	0	1.48163	16.2594
2011	12536	350521	4.59737e+06	0	17.2617	0.04	0.04	0	0	64.0878	0	2.589	15.9815
2011	12540	316521	4.59937e+06	0	14.1462	32.8007	21.1712	2.61834	0	3.8365	0	7.65044	17.7765
2011	12550	309521	4.65037e+06	0	27.0721	61.5435	0.8	5.0931	0	0	0	0.04	5.45125
2011	12559	270521	4.66137e+06	0	5.94713	3.56287	3.64	0.68	59.4149	8.36894	0	0.08	18.3061
2011	12586	334521	4.62737e+06	0	31.3176	61.2534	0	0.174501	0	0	0	1.88	5.3745
2011	12588	334521	4.60137e+06	0	63.247	3.178	4.36	0	0	10.18	0	8.49138	10.5436
2011	12612	343521	4.64237e+06	0	51.6563	23.1416	0	17.0211	0	0	0	0	8.18101
2011	12625	266521	4.70337e+06	0	3.46624	15.7505	16.7605	2.8655	24.6133	16.1812	0	1.2	19.1628
2011	12643	339521	4.65037e+06	0	44.5395	25.2932	2.8545	20.7225	0	0.72	0	0.008131	5.86225
2011	12644	318521	4.63737e+06	0	17.501	66.9803	4.89111	2.78049	0	0	0	0	7.84709
2011	12649	337521	4.56937e+06	0	0	0	0	0	0	100	0	0	0
2011	12652	271521	4.68137e+06	0	3.36278	6.66586	3.1925	1.63024	61.003	6.38699	0	1.04	16.7186
2011	12662	265521	4.69137e+06	0	9.47205	3.82851	11.5471	0	52.0546	4.4545	0	1.12325	17.52
2011	12670	263521	4.69137e+06	0	3.47045	2.09841	13.5755	0.0783738	35.1449	34.4426	0	0.68	10.5097
2011	12671	286521	4.66337e+06	0	2.44291	5.25091	6.45647	0.28	6.98484	69.2709	0	0	9.31399
2011	12676	298521	4.70837e+06	0	18.825	21.7097	0.0816262	0	32.9926	3.72987	0	0	22.6612
2011	12677	271521	4.70737e+06	0	17.7244	10.4842	6.75051	0.04	34.8162	10.247	0	0	19.9377
2011	12679	349521	4.62037e+06	0	69.5881	18.0793	0	0	0	3.41301	0	0	8.91952
2011	12694	346521	4.63837e+06	0	68.3454	7.74439	0	10.6905	0	1.178	0	0	12.0417
2011	12695	373521	4.60937e+06	0	20.2074	5.06007	74.1922	0	0	0	0	0	0.54032
2011	12699	247521	4.69337e+06	0	0	0	0	0	0	0.269001	0	90.4094	9.32163
2011	12714	276521	4.69937e+06	0	2.313	3.85642	5.85816	0.0509988	70.3166	0.343873	0	0	17.261
2011	12721	247521	4.68937e+06	0	0.436498	5.16	0.04	0	0	70.4357	0	12.2762	11.6516
2011	12722	265521	4.71637e+06	0	1.549	15.1313	0.244879	0.84	21.7619	34.5606	0	0.08	25.8322
2011	12724	272521	4.69837e+06	0	15.2487	9.14439	5.97051	0	48.6409	3.45134	0	0.2	17.3441
2011	12727	269521	4.69237e+06	0	10.0555	4.82575	15.5534	0.48	44.2716	4.67045	0	0	20.1433
2011	12733	368521	4.60937e+06	0	44.2058	11.488	14.4328	11.5249	0	0.44	0	10.1338	7.77484
2011	12735	339521	4.61037e+06	0	39.1436	53.6581	0	0.16	0	0	0	0	7.03837
2011	12740	313521	4.56737e+06	0	30.0481	58.8293	1.18742	1.48427	0	0.902632	0	0.00402287	7.5443
2011	12742	327521	4.61037e+06	0	74.8077	13.6098	6.96153	0	0	0	0	0	4.62101
2011	12745	346521	4.60837e+06	0	78.7843	13.7112	0	0	0	0.56	0	0.0065048	6.938
2011	12769	349521	4.63237e+06	0	0	0	0	0	0	93.8022	0	0	6.19778
2011	12779	263521	4.70937e+06	0	3.50841	2.42275	1.00813	0	4.90762	79.2043	0	0	8.94877
2011	12783	316521	4.57037e+06	0	30.5153	3.37499	1.79024	48.9494	7.93191	0	0	0.36	7.07812
2011	12790	282521	4.68137e+06	0	4.66374	3.87214	4.749	0.08	67.3116	4.51837	0	2.03675	12.7684
2011	12800	333521	4.57237e+06	0	78.9093	2.7165	2.96798	8.21267	0	1.27962	0	0.478579	5.43537
2011	12801	231521	4.68237e+06	0	0	0	0	0	0	0	0	93.4227	6.5773
2011	12805	339521	4.62337e+06	0	2.28991	25.2304	0	25.5048	0	36.6854	0	0.04	10.2495
2011	12813	297521	4.70937e+06	0	1.68	3.59699	0.28	0	20.5211	52.9042	0	1.32	19.6978
2011	12819	321521	4.65837e+06	0	67.3204	15.6018	0	13.481	0	0	0	0	3.59675
2011	12820	299521	4.62937e+06	0	0	0	0	0.123502	0	95.9973	0	0.509001	3.37016
2011	12830	314521	4.64137e+06	0	60.198	28.9644	0	0	0	0	0	0	10.8376
2011	12856	292521	4.67337e+06	0	11.5816	15.1366	16	8.01336	34.2793	1.68	0	3.55675	9.75239
2011	12870	336521	4.65437e+06	0	60.4705	9.9017	0.04	21.2049	0	0	0	0.08	8.30284
2011	12885	355521	4.58837e+06	0	0	0	0	0	0	87.0011	0	0	12.9989
2011	12908	339521	4.64937e+06	0	24.7247	45.0552	3.18446	15.5162	0	5.42475	0	0	6.09464
2011	12909	353521	4.59137e+06	0	0	0	0	0	0	87.5842	0	0	12.4158
2011	12912	259521	4.67437e+06	0	0.32	0.04	0	0	0	56.4286	0	30.425	12.7864
2011	12914	333521	4.64837e+06	0	51.8065	17.8764	4.02374	14.8808	0	0	0	0	11.4126
2011	12915	342521	4.59137e+06	0	15.3869	0.396498	3.74688	0.12	0	7.08188	0	59.273	13.9949
2011	12919	326521	4.65537e+06	0	65.3509	27.4716	0	0.0032524	0	0	0	0	7.17425
2012	3	272521	4.72537e+06	0	0	0	0	0	0	0.361626	0	98.2735	1.36488
2012	24	325521	4.65137e+06	0	65.486	25.9154	0.04	4.21125	0	0	0	0	4.34737
2012	25	245521	4.67337e+06	0	0	0	0	0	0	26.6962	0	73.3038	0
2012	29	252521	4.67137e+06	0	0	0	0	0	0	54.582	0	39.0435	6.3745
2012	36	340521	4.65537e+06	0	63.6132	28.6831	0	0	0	0	0	0	7.70373
2012	42	347521	4.62237e+06	0	61.6004	27.8194	0	0	0	0	0	3.76976	6.81041
2012	51	317521	4.67437e+06	0	70.9785	9.94263	0	8.72	0	0.04	0	0.275121	10.0438
2012	57	313521	4.59337e+06	0	0	0	0	0	0	96.8077	0	0	3.19225
2012	68	357521	4.58637e+06	0	5.9033	0	0.156498	0.69301	0	82.9642	0	0	10.283
2012	76	297521	4.59737e+06	0	18.6761	2.49401	18.8816	40.4423	4.68576	0.403502	0	0	14.4167
2012	84	273521	4.65637e+06	0	0.318374	6.2936	0	0.0783738	27.9519	48.7476	0	0	16.6102
2012	92	322521	4.65237e+06	0	67.0064	12.7212	0	10.7493	0	0	0	0	9.52321
2012	104	341521	4.63737e+06	0	19.9163	38.0202	0	10.8914	0	19.1359	0	7.44962	4.58654
2012	111	335521	4.56837e+06	0	0	1.56244	6.34467	0	0	84.7274	0	0.716085	6.64937
2012	117	343521	4.62437e+06	0	61.5523	28.2673	0	1.01948	0	0.04	0	0.72	8.40084
2012	122	329521	4.67037e+06	0	27.481	33.027	0	26.6111	0	0	0	0	12.8809
2012	123	321521	4.63737e+06	0	43.8951	36.1909	0.08	6.007	0	2.18249	0	0.701998	10.9425
2012	128	361521	4.58637e+06	0	0	0	52.0801	0	0	0	0	47.9199	0
2012	142	341521	4.61937e+06	0	21.8373	63.3043	5.14914	7.39551	0	0	0	0	2.31374
2012	144	332521	4.66537e+06	0	54.5171	13.0208	0	23.7762	0	0	0	0	8.68585
2012	161	281521	4.68237e+06	0	0	0.523995	5.28933	0	84.244	0.36	0	0	9.58263
2012	163	278521	4.73737e+06	0	0	0	0	0	0	7.94064	0	92.0594	0
2012	168	269521	4.68737e+06	0	3.68	4.89886	0.24	1.88	79.1943	0.201626	0	0.32	9.58525
2012	171	355521	4.63137e+06	0	43.4861	5.18101	0.348957	1.14263	0	30.4075	0	8.73762	10.6961
2012	176	338521	4.64537e+06	0	33.3971	13.0058	0	44.6591	0	0.04	0	1.418	7.48
2012	179	341521	4.65437e+06	0	7.94796	40.127	0	37.9229	0	0	0	0	14.0022
2012	211	356521	4.58637e+06	0	0	0	0	0	0	88.8336	0	0	11.1664
2012	215	293521	4.60037e+06	0	0	0	0	0	0	95.4262	0	0.0145006	4.55926
2012	218	311521	4.59137e+06	0	0	1.8622	5.66439	0.353495	0	91.5967	0	0.290999	0.232254
2012	223	339521	4.62937e+06	0	24.8654	11.2385	4.28	4.21626	0	5.28479	0	44.2095	5.9055
2012	240	339521	4.61837e+06	0	61.8302	15.0076	0	16.8141	0	0	0	0.04	6.30812
2012	241	356521	4.58937e+06	0	15.7562	0.210999	0.0416262	0.683995	0	76.0742	0	0	7.233
2012	250	310521	4.66037e+06	0	37.312	20.9831	0.04	19.7017	0	2.29464	0	4.89283	14.7757
2012	254	328521	4.59237e+06	0	0	0	0	0	0	95.0557	0	0	4.94426
2012	259	333521	4.64237e+06	0	47.9002	32.2543	0	4.20409	0	0.32	0	6.02012	9.30125
2012	285	336521	4.60737e+06	0	67.0476	18.0473	0	4.58249	0	0	0	0	10.3226
2012	287	271521	4.67737e+06	0	1.52	5.05287	11.7375	0	67.5331	0	0	0	14.1565
2012	292	276521	4.69337e+06	0	9.72485	3.3635	3.44	0	66.9753	0.56	0	0	15.9363
2012	302	344521	4.60837e+06	0	76.5615	2.58451	0.32	1.8	0	8.16662	0	0.366505	10.2008
2012	303	324521	4.65237e+06	0	87.6941	4.69978	0	6.38649	0	0	0	0	1.21958
2012	343	320521	4.62337e+06	0	1.46762	3.86762	0	0.238374	0	81.565	0	2.88641	9.97499
2012	346	328521	4.62037e+06	0	13.3338	85.0785	0	0.377504	0	0	0	0.329962	0.880249
2012	360	315521	4.64337e+06	0	12.7702	29.4178	0.56	49.6506	0	0	0	0.44	7.16149
2012	382	261521	4.66337e+06	0	0	0	0	0	0	8.93531	0	86.7863	4.27837
2012	386	333521	4.60737e+06	0	58.5818	5.3015	0	8.86491	0	11.236	0	4.04	11.9757
2012	400	246521	4.67937e+06	0	0	0	0	0	0	0	0	96.7584	3.24163
2012	413	330521	4.63237e+06	0	60.0012	4.767	0	2.61464	0	16.772	0	2.12488	13.7202
2012	415	337521	4.65237e+06	0	43.6982	6.40266	0	41.884	0	0	0	0	8.01513
2012	418	331521	4.63037e+06	0	74.9648	19.8684	0	0	0	0	0	0.370999	4.79576
2012	419	335521	4.60737e+06	0	61.668	24.793	0	4.15675	0	0	0	0	9.38229
2012	424	288521	4.68937e+06	0	13	11.0367	1.08	1.04	47.9961	3.21951	0.401626	0	22.2261
2012	428	275521	4.65537e+06	0	8.3455	5.778	0.32	5.8	52.5098	10.4801	0	0.16	16.6066
2012	444	355521	4.61037e+06	0	0	0	0	0	0	0.649622	0	0.28	99.0704
2012	446	260521	4.69937e+06	0	18.1524	4.53459	8.98846	15.2421	23.855	8.69138	0	0	20.5361
2012	447	353521	4.63437e+06	0	0.000589522	31.4361	0	0	0	57.3005	0	2.89988	8.36291
2012	448	338521	4.63737e+06	0	53.4796	27.2546	0.0383738	0.12	0	5.24	0	3.92434	9.94309
2012	453	340521	4.64437e+06	0	24.1478	39.2462	0	17.6392	0	3.81613	0	1.92	13.2306
2012	456	347521	4.61537e+06	0	67.6011	25.8531	0	1.15675	0	0	0	0.2	5.189
2012	467	366521	4.59637e+06	0	3.93437	2.27201	4.58136	0.46121	0	79.011	0.32	0.28	9.14003
2012	485	340521	4.63437e+06	0	69.3887	27.4913	0	0	0	0	0	0	3.12
2012	504	267521	4.73337e+06	0	0	0	0	0	0	0	0	96.8062	3.19379
2012	511	327521	4.65637e+06	0	71.7075	10.6122	0	9.41737	0	0	0	0	8.26288
2012	512	349521	4.62637e+06	0	9.14484	1.3055	0	3.01899	0	77.9018	0	0	8.62884
2012	520	356521	4.59737e+06	0	0	0	0	0	0	59.0855	0	0.32	40.5945
2012	522	335521	4.60537e+06	0	76.3656	13.7796	0	2.64099	0	0	0	0.56	6.6538
2012	528	354521	4.62037e+06	0	72.125	8.77513	1.7665	0.585499	0	0.48	0	8.97064	7.29725
2012	529	307521	4.70237e+06	0	0	0	72.6765	0	0	0	0	0	27.3235
2012	531	270521	4.68937e+06	0	0	0.796748	5.14501	7.82439	78.3953	0.16	0	0	7.67856
2012	539	310521	4.59137e+06	0	0.115121	1.64379	0.124879	1.883	0	83.8964	0	0	12.3368
2012	546	323521	4.63437e+06	0	60.3731	19.5363	0	14.9905	0	0.04	0	0.0383738	5.02173
2012	555	333521	4.60637e+06	0	67.6736	10.0498	0	4.25398	0	6.46211	0	0	11.5605
2012	559	332521	4.61137e+06	0	74.9241	13.6913	0	3.64	0	0.174501	0	0	7.57008
2012	572	255521	4.68937e+06	0	25.328	2.63675	27.0861	1.47551	3.69604	16.0098	0	0.664463	23.1034
2012	577	339521	4.61737e+06	0	41.5744	44.1875	0.0509988	4.0765	0	2.022	0	0	8.08863
2012	578	347521	4.63337e+06	0	32.908	7.22177	0	2.66292	0	51.3539	0	0.641626	5.21184
2012	596	313521	4.62637e+06	0	52.9566	9.13798	20.545	1.24637	10.825	0.0435018	0	0.04	5.20553
2012	616	351521	4.59637e+06	0	3.589	3.64	0.12	0.123502	0	71.1097	0	0.08	21.3378
2012	634	364521	4.61737e+06	0	0	0	0	0.04	0	4.23489	0	77.022	18.7031
2012	637	327521	4.59237e+06	0	1.22013	0.278374	0	3.42078	0	70.9155	0	0	24.1652
2012	650	325521	4.57537e+06	0	68.2137	7.26022	0.28	15.3961	0	0	0	0.12	8.73001
2012	651	329521	4.62137e+06	0	28.3241	12.1987	0.44	0	0	51.7476	0	0	7.28962
2012	665	330521	4.63437e+06	0	38.167	23.2759	0	0.04	0	14.104	0	8.49814	15.9149
2012	667	296521	4.70637e+06	0	8.713	3.85036	0.727497	0	37.0362	28.8331	0	0	20.8398
2012	673	367521	4.61637e+06	0	52.0651	11.9931	0.551822	0.454243	0	24.597	0	7.10202	3.23682
2012	682	312521	4.66537e+06	0	83.6851	7.72937	0	5.10082	0	0	0	0	3.48474
2012	689	343521	4.64637e+06	0	15.8956	33.1533	1.4	41.7495	0	0	0	1	6.80163
2012	714	328521	4.65937e+06	0	58.0836	17.812	0	17.5173	0	0	0	0	6.58713
2012	719	290521	4.69537e+06	0	3.07049	8.70426	19.0154	1.32	44.0504	0.32	0	0.24	23.2795
2012	724	329521	4.66437e+06	0	40.4784	1.59058	0	46.7551	0	0.04	0	0	11.1359
2012	736	346521	4.63637e+06	0	49.715	25.4369	0	8.85474	0	3.40126	0	0.795121	11.797
2012	745	322521	4.62337e+06	0	0.414636	0.483502	0	0	0	93.4002	0	1.85726	3.84443
2012	748	277521	4.73237e+06	0	0	0	0	0	0	70.6153	0	17.2108	12.1739
2012	750	321521	4.61237e+06	0	66.1164	11.9249	0.04	4	0.04	2.338	0	3.2	12.3408
2012	754	334521	4.63137e+06	0	10.8284	64.1939	0	3.61199	0	0	0	15.244	6.12163
2012	767	357521	4.59537e+06	0	0	0	0	0	0	95.2767	0	0	4.72325
2012	773	287521	4.68437e+06	0	0.471869	9.82397	1.5385	0	63.3271	0.6	0	0	24.2385
2012	789	343521	4.61437e+06	0	52.8961	21.0794	0	12.24	0	0	0	1.32	12.4645
2012	795	268521	4.71237e+06	0	4.7125	1.06674	11.5044	1.52178	60.2705	0	0	0.4	20.5241
2012	815	324521	4.61737e+06	0	80.4115	7.06446	0	2.86674	0	0.36	0	1.50378	7.7935
2012	817	351521	4.63137e+06	0	4.02249	21.6464	0	4.29401	0	60.38	0	2.0765	7.58062
2012	832	319521	4.64737e+06	0	53.3108	26.4524	0	13.8846	0	0	0	0.0016262	6.35063
2012	835	326521	4.62537e+06	0	0	0	0	0	0	87.0634	0	0.24	12.6966
2012	840	316521	4.65237e+06	0	76.9193	8.48657	0	10.6753	0	0	0	0	3.91876
2012	843	329521	4.61037e+06	0	74.4277	3.34184	0	0.152996	0	13.2181	0	1.666	7.19329
2012	845	326521	4.66237e+06	0	45.427	24.2435	0	21.7376	0	0.08	0	0	8.51191
2012	851	277521	4.69037e+06	0	10.5883	10.0636	15.8819	2.52	47.4477	0.690999	0	0	12.8076
2012	854	352521	4.63737e+06	0	0	23.3672	0	0	0	68.462	0	4.16793	4.00286
2012	868	325521	4.67137e+06	0	46.0128	37.2064	0	11.5276	0	0	0	0.0290012	5.22426
2012	886	352521	4.62637e+06	0	58.0044	2.5815	1.167	0.938002	0	21.8209	0	10.4565	5.03166
2012	898	290521	4.69237e+06	0	13.905	12.829	13.9756	2.738	29.6504	0.36	0.305499	0.0654994	26.171
2012	904	355521	4.63237e+06	0	14.0585	13.4079	0	64.0214	0	2.08	0	2.30387	4.12838
2012	905	347521	4.57637e+06	0	0	0	100	0	0	0	0	0	0
2012	908	263521	4.72537e+06	0	9.33117	0.04	0	0	0	68.8773	0	13.1757	8.57588
2012	920	357521	4.61437e+06	0	0	0.236096	0	0	0	11.3632	0	1.07951	87.3212
2012	945	247521	4.67937e+06	0	0	0	0	0	0	8.78487	0	85.1337	6.08138
2012	951	225521	4.69037e+06	0	0	0	0	0	0	32.0213	0	67.9787	0
2012	952	324521	4.66937e+06	0	47.107	22.9316	0	19.2704	0	0.04	0	0.0432524	10.6077
2012	957	336521	4.65537e+06	0	50.8281	35.0184	0	5.29728	0	0	0	0	8.85613
2012	959	256521	4.70137e+06	0	0.526505	0.854636	0	0	0	59.7386	0	24.5866	14.2937
2012	972	334521	4.64737e+06	0	48.1388	19.3311	1.20775	20.7334	0.276498	0	0	0	10.3125
2012	988	239521	4.71337e+06	0	0	0	0	0	0	69.0482	0	22.4102	8.54156
2012	995	272521	4.64337e+06	0	0	2.12163	0	0	26.2297	64.3368	0	0	7.31187
2012	1006	273521	4.69837e+06	0	13.5595	5.28154	11.64	3.37301	47.0785	4.349	0	1.16	13.5584
2012	1007	354521	4.63437e+06	0	14.2312	79.8144	0	0	0	1.35896	0	0.706356	3.88914
2012	1010	259521	4.67137e+06	0	0	0	0	0	0	65.1875	0	25.4222	9.39038
2012	1022	328521	4.66137e+06	0	74.6288	12.0912	0	3.38703	0	0.0290012	0	0.04	9.82387
2012	1025	321521	4.60737e+06	0	60.0947	12.1362	8.22927	0.0048786	10.1975	0.72	0	0	8.61741
2012	1026	278521	4.68337e+06	0	0	3.44	0.751869	0.6	90.036	2.39585	0	0	2.77633
2012	1031	314521	4.64937e+06	0	81.4538	12.891	0	0.04	0	0	0.32	0	5.29524
2012	1033	259521	4.64237e+06	0	0	0	0	0	0	0	0	100	0
2012	1042	325521	4.65237e+06	0	58.0986	8.16172	0	26.5515	0	0	0	0	7.18816
[truncated: 127,191 more rows]

## Sheet: LB abundance and trend analyses
year	grid	x	y	protection	males	females	nearmales	nearfemales	fav
2011	1	286521	4.65337e+06	Non-protected	0	0	0	0	0.739901112607626
2011	2	282521	4.68837e+06	Non-protected	0	0	0	0	0.0413624731843169
2011	3	272521	4.72537e+06	Non-protected	0	0	0	0	0.0288807249986839
2011	4	292521	4.69837e+06	Non-protected	0	0	0	0	0.0545184344491914
2011	5	273521	4.67437e+06	Non-protected	0	0	0	0	0.0539416504915289
2011	6	329521	4.57137e+06	SPAs	0	0	0	0	0.641468492971241
2011	7	306521	4.69037e+06	SPAs	0	0	0	0	0.843086806279352
2011	8	281521	4.68437e+06	Non-protected	0	0	0	0	0.0432703611340626
2011	9	331521	4.58737e+06	Non-protected	0	0	0	0	0.316582137354992
2011	9	331521	4.58737e+06	SPAs	0	0	0	0	0.316582137354992
2011	10	258521	4.70437e+06	Non-protected	0	0	0	0	0.130653583186362
2011	11	325521	4.56537e+06	SPAs	0	0	0	0	0.520799277224158
2011	12	322521	4.56837e+06	SPAs	0	0	0	0	0.670886733034466
2011	13	268521	4.68337e+06	Non-protected	0	0	0	0	0.0684848218364714
2011	14	301521	4.63137e+06	Non-protected	0	0	0	0	0.343735009177635
2011	15	317521	4.59337e+06	Non-protected	0	0	0	0	0.121899860374605
2011	16	282521	4.64837e+06	Non-protected	0	0	0	0	0.522552702276199
2011	17	330521	4.62537e+06	Non-protected	0	0	0	0	0.766507889196623
2011	18	303521	4.67837e+06	SPAs	0	0	0	0	0.790983909384326
2011	19	301521	4.63537e+06	Non-protected	0	0	0	0	0.669832313657842
2011	20	332521	4.59037e+06	SPAs	0	0	0	0	0.0477129270993467
2011	21	298521	4.65737e+06	Non-protected	0	0	0	0	0.860914932651903
2011	22	342521	4.64037e+06	SPAs	0	0	0	0	0.43740483975714
2011	23	269521	4.62937e+06	Non-protected	0	0	0	0	0.695117932668857
2011	24	325521	4.65137e+06	Non-protected	0	0	0	0	0.346642181617025
2011	25	245521	4.67337e+06	Non-protected	0	0	0	0	0.0307522351582943
2011	26	302521	4.59237e+06	Non-protected	0	0	0	0	0.292086895447329
2011	27	259521	4.65537e+06	Non-protected	0	0	0	0	0.0953527627283576
2011	28	306521	4.61437e+06	Non-protected	0	0	0	0	0.695932644349319
2011	29	252521	4.67137e+06	Non-protected	0	0	0	0	0.0298466531487283
2011	30	369521	4.59737e+06	Non-protected	0	0	0	0	0.0288807249986839
2011	31	299521	4.68337e+06	SPAs	0	0	0	0	0.767803452143059
2011	32	293521	4.64237e+06	SPAs	0	0	0	0	0.605418836582461
2011	32	293521	4.64237e+06	N.R. of Villafáfila	0	0	0	0	0.605418836582461
2011	33	330521	4.65537e+06	SPAs	0	0	0	0	0.826107440124244
2011	34	270521	4.70937e+06	Non-protected	0	0	0	0	0.084054683086936
2011	35	284521	4.65737e+06	Non-protected	0	0	0	0	0.0392634807564077
2011	36	340521	4.65537e+06	Non-protected	0	0	0	0	0.341898478902259
2011	37	288521	4.71837e+06	Non-protected	0	0	0	0	0.0662937384219527
2011	38	279521	4.67737e+06	Non-protected	0	0	0	0	0.0424724901482654
2011	39	229521	4.68937e+06	Non-protected	0	0	0	0	0.0408584034727731
2011	39	229521	4.68937e+06	Non-protected	0	0	0	0	0.0408584034727731
2011	40	283521	4.66037e+06	Non-protected	0	0	0	0	0.162280192192109
2011	41	311521	4.62137e+06	Non-protected	0	0	0	0	0.773153560170397
2011	42	347521	4.62237e+06	Non-protected	0	0	0	0	0.806728109474736
2011	43	247521	4.66637e+06	Non-protected	0	0	0	0	0.0347623488773382
2011	44	327521	4.57237e+06	SPAs	0	0	0	0	0.688601672692428
2011	45	308521	4.65937e+06	SPAs	0	0	0	0	0.524233978814143
2011	46	282521	4.68437e+06	Non-protected	0	0	0	0	0.0428776660772453
2011	47	345521	4.61837e+06	Non-protected	0	0	0	0	0.279126423675011
2011	48	273521	4.63637e+06	Non-protected	0	0	0	0	0.201230488748491
2011	49	249521	4.69037e+06	Non-protected	0	0	0	0	0.381396921390765
2011	50	284521	4.65037e+06	Non-protected	0	0	0	0	0.801280404845889
2011	50	284521	4.65037e+06	SPAs	0	0	0	0	0.801280404845889
2011	51	317521	4.67437e+06	Non-protected	0	0	0	0	0.592201794190456
2011	52	331521	4.57637e+06	Non-protected	0	0	0	0	0.199810739228893
2011	53	296521	4.67337e+06	SPAs	0	0	0	0	0.758917413694933
2011	54	271521	4.64337e+06	Non-protected	0	0	0	0	0.0617938587184241
2011	55	283521	4.72637e+06	Non-protected	0	0	0	0	0.448059104309431
2011	56	322521	4.67537e+06	Non-protected	0	0	0	0	0.0532019128775871
2011	57	313521	4.59337e+06	Non-protected	0	0	0	0	0.0288807249986839
2011	58	269521	4.69637e+06	Non-protected	0	0	0	0	0.0509482555138818
2011	59	322521	4.56937e+06	SPAs	0	0	0	0	0.766270607591949
2011	60	314521	4.63937e+06	Non-protected	0	0	0	0	0.880260281101139
2011	61	335521	4.58237e+06	Non-protected	0	0	0	0	0.53591867743473
2011	62	284521	4.66237e+06	Non-protected	0	0	0	0	0.188158863017011
2011	63	270521	4.67237e+06	Non-protected	0	0	0	0	0.149435259761536
2011	64	233521	4.70837e+06	Non-protected	0	0	0	0	0.0389834038763215
2011	65	309521	4.59937e+06	Non-protected	0	0	0	0	0.13573902760536
2011	66	291521	4.63937e+06	N.R. of Villafáfila	0	0	0	0	0.871043268470179
2011	67	338521	4.62037e+06	Non-protected	0	0	0	0	0.826729906463006
2011	68	357521	4.58637e+06	Non-protected	0	0	0	0	0.037764259734094
2011	69	353521	4.62137e+06	Non-protected	0	0	0	0	0.773678782503761
2011	70	297521	4.70237e+06	Non-protected	0	0	0	0	0.0547910567571908
2011	71	271521	4.63337e+06	Non-protected	0	0	0	0	0.452062507902358
2011	72	277521	4.65737e+06	Non-protected	0	0	0	0	0.133688721045098
2011	73	311521	4.67037e+06	Non-protected	0	0	0	0	0.435175754444372
2011	74	280521	4.70037e+06	Non-protected	0	0	0	0	0.294577761835688
2011	74	280521	4.70037e+06	SPAs	0	0	0	0	0.294577761835688
2011	75	294521	4.65637e+06	Non-protected	0	0	0	0	0.768234947650404
2011	75	294521	4.65637e+06	SPAs	0	0	0	0	0.768234947650404
2011	76	297521	4.59737e+06	Non-protected	0	0	0	0	0.0594999887366335
2011	77	274521	4.72037e+06	Non-protected	0	0	0	0	0.0646460262254682
2011	78	237521	4.68737e+06	Non-protected	0	0	0	0	0.0290415201941457
2011	78	237521	4.68737e+06	Non-protected	0	0	0	0	0.0290415201941457
2011	79	236521	4.68837e+06	Non-protected	0	0	0	0	0.0297452802861317
2011	80	257521	4.66837e+06	Non-protected	0	0	0	0	0.0518459548416821
2011	81	289521	4.60437e+06	Non-protected	0	0	0	0	0.558972163140709
2011	82	361521	4.59337e+06	Non-protected	0	0	0	0	0.219362315526402
2011	83	305521	4.69537e+06	SPAs	0	0	0	0	0.856534718660269
2011	84	273521	4.65637e+06	Non-protected	0	0	0	0	0.0404885637981528
2011	85	305521	4.61837e+06	Non-protected	0	0	0	0	0.757130652997543
2011	85	305521	4.61837e+06	SPAs	0	0	0	0	0.757130652997543
2011	86	248521	4.67237e+06	Non-protected	0	0	0	0	0.0292887627625845
2011	87	341521	4.60137e+06	Non-protected	0	0	0	0	0.716811526114349
2011	88	258521	4.71337e+06	Non-protected	0	0	0	0	0.190329270647015
2011	89	269521	4.63637e+06	Non-protected	0	0	0	0	0.104614433657367
2011	90	347521	4.58637e+06	Non-protected	0	0	0	0	0.213139644466365
2011	91	328521	4.63437e+06	Non-protected	0	0	0	0	0.762961552469676
2011	92	322521	4.65237e+06	Non-protected	0	0	0	0	0.646436985595342
2011	93	280521	4.67337e+06	Non-protected	0	0	0	0	0.502448401458609
2011	94	363521	4.59437e+06	Non-protected	0	0	0	0	0.160461638144354
2011	95	285521	4.68837e+06	Non-protected	0	0	0	0	0.233625053835778
2011	96	242521	4.69937e+06	Non-protected	0	0	0	0	0.260809000651827
2011	97	340521	4.58137e+06	Non-protected	0	0	0	0	0.096358869574391
2011	98	333521	4.62537e+06	Non-protected	0	0	0	0	0.824705089850866
2011	99	326521	4.59337e+06	Non-protected	0	0	0	0	0.0413204510527468
2011	99	326521	4.59337e+06	Non-protected	0	0	0	0	0.0413204510527468
2011	100	337521	4.59537e+06	Non-protected	0	0	0	0	0.0313262264382985
2011	101	343521	4.59037e+06	Non-protected	0	0	0	0	0.0666634041318998
2011	102	263521	4.70837e+06	Non-protected	0	0	0	0	0.031583180230107
2011	103	273521	4.66737e+06	Non-protected	0	0	0	0	0.765322186645685
2011	104	341521	4.63737e+06	SPAs	0	0	0	0	0.376353135279118
2011	105	295521	4.64037e+06	SPAs	0	0	0	0	0.771681978628398
2011	105	295521	4.64037e+06	N.R. of Villafáfila	0	0	0	0	0.771681978628398
2011	106	269521	4.63137e+06	Non-protected	0	0	0	0	0.892499226214474
2011	107	364521	4.60637e+06	Non-protected	0	0	0	0	0.533061509358135
2011	108	279521	4.61737e+06	Non-protected	0	0	0	0	0.92680520836525
2011	109	299521	4.61237e+06	Non-protected	0	0	0	0	0.905494218098877
2011	110	282521	4.64537e+06	Non-protected	0	0	0	0	0.685725654833239
2011	111	335521	4.56837e+06	SPAs	0	0	0	0	0.0327243215837174
2011	112	278521	4.67737e+06	Non-protected	0	0	0	0	0.062033873610988
2011	113	327521	4.66537e+06	SPAs	0	0	0	0	0.701053058196545
2011	114	302521	4.61237e+06	Non-protected	0	0	0	0	0.656168415981971
2011	115	307521	4.59437e+06	Non-protected	0	0	0	0	0.195985453456259
2011	116	305521	4.65337e+06	SPAs	0	0	0	0	0.851142369129047
2011	117	343521	4.62437e+06	Non-protected	0	0	0	0	0.868379458703885
2011	118	271521	4.63237e+06	Non-protected	0	0	0	0	0.570579363242631
2011	119	309521	4.64937e+06	Non-protected	0	0	0	0	0.796032128289954
2011	120	262521	4.69537e+06	Non-protected	0	0	0	0	0.0631408294897944
2011	121	336521	4.57337e+06	Non-protected	0	0	0	0	0.154664781439974
2011	121	336521	4.57337e+06	SPAs	0	0	0	0	0.154664781439974
2011	122	329521	4.67037e+06	SPAs	0	0	0	0	0.786379797799243
2011	123	321521	4.63737e+06	Non-protected	0	0	0	0	0.831575045705512
2011	124	306521	4.59537e+06	Non-protected	0	0	0	0	0.207897699027685
2011	125	309521	4.59437e+06	Non-protected	0	0	0	0	0.150236467781384
2011	126	323521	4.62137e+06	Non-protected	0	0	0	0	0.0391470063082395
2011	127	311521	4.67437e+06	Non-protected	0	0	0	0	0.904420591442602
2011	127	311521	4.67437e+06	SPAs	0	0	0	0	0.904420591442602
2011	128	361521	4.58637e+06	Non-protected	0	0	0	0	0.774409062411526
2011	129	274521	4.67537e+06	Non-protected	0	0	0	0	0.0807938587845549
2011	130	265521	4.67237e+06	Non-protected	0	0	0	0	0.0579217603277318
2011	131	306521	4.69137e+06	Non-protected	0	0	0	0	0.836799949620062
2011	131	306521	4.69137e+06	SPAs	0	0	0	0	0.836799949620062
2011	132	300521	4.69737e+06	Non-protected	0	0	0	0	0.855443773174305
2011	133	343521	4.59337e+06	Non-protected	0	0	0	0	0.037112130776466
2011	134	225521	4.69837e+06	Non-protected	0	0	0	0	0.0319115298377576
2011	135	330521	4.63637e+06	Non-protected	0	0	0	0	0.424428390600113
2011	136	341521	4.64237e+06	Non-protected	0	0	0	0	0.581581231061342
2011	136	341521	4.64237e+06	SPAs	0	0	0	0	0.581581231061342
2011	137	315521	4.57737e+06	SPAs	0	0	0	0	0.135549737674895
2011	138	325521	4.57837e+06	Non-protected	0	0	0	0	0.532390741515751
2011	138	325521	4.57837e+06	SPAs	0	0	0	0	0.532390741515751
2011	139	303521	4.58337e+06	Non-protected	0	0	0	0	0.333924586770342
2011	140	297521	4.67437e+06	SPAs	0	0	0	0	0.84040443288814
2011	141	230521	4.69337e+06	Non-protected	0	0	0	0	0.0417699249624761
2011	142	341521	4.61937e+06	Non-protected	0	0	0	0	0.890292229930646
2011	143	273521	4.66037e+06	Non-protected	0	0	0	0	0.0680374951987186
2011	144	332521	4.66537e+06	SPAs	0	0	0	0	0.543576942510902
2011	145	304521	4.60237e+06	Non-protected	0	0	0	0	0.705402187158965
2011	146	257521	4.71337e+06	Non-protected	0	0	0	0	0.170039067057084
2011	147	296521	4.69037e+06	Non-protected	0	0	0	0	0.511736640317971
2011	148	331521	4.64737e+06	Non-protected	0	0	0	0	0.560417245407525
2011	148	331521	4.64737e+06	SPAs	0	0	0	0	0.560417245407525
2011	149	275521	4.66537e+06	Non-protected	0	0	0	0	0.295728126045023
2011	150	291521	4.67437e+06	Non-protected	0	0	0	0	0.382767916520556
2011	151	292521	4.69537e+06	Non-protected	0	0	0	0	0.0531781843427662
2011	152	270521	4.67037e+06	Non-protected	0	0	0	0	0.167745678861552
2011	153	264521	4.65737e+06	Non-protected	0	0	0	0	0.35947586907133
2011	154	234521	4.69537e+06	Non-protected	0	0	0	0	0.63291801442857
2011	155	253521	4.70137e+06	Non-protected	0	0	0	0	0.152374242561802
2011	156	276521	4.63237e+06	Non-protected	0	0	0	0	0.924877416550564
2011	156	276521	4.63237e+06	N.R. of Villafáfila	0	0	0	0	0.924877416550564
2011	157	294521	4.62137e+06	SPAs	0	0	0	0	0.740711437344264
2011	158	297521	4.65737e+06	Non-protected	0	0	0	0	0.876711838614569
2011	159	307521	4.58437e+06	Non-protected	0	0	0	0	0.532991974096607
2011	160	291521	4.65137e+06	SPAs	0	0	0	0	0.805103933326565
2011	161	281521	4.68237e+06	Non-protected	0	0	0	0	0.0329130429963909
2011	162	311521	4.65437e+06	Non-protected	0	0	0	0	0.782946201155138
2011	163	278521	4.73737e+06	Non-protected	0	0	0	0	0.0299415330237768
2011	164	231521	4.70737e+06	Non-protected	0	0	0	0	0.0354894968623077
2011	165	307521	4.65337e+06	SPAs	0	0	0	0	0.599218954346953
2011	166	360521	4.59837e+06	Non-protected	0	0	0	0	0.0880159382722449
2011	167	296521	4.61237e+06	Non-protected	0	0	0	0	0.868727603540459
2011	168	269521	4.68737e+06	Non-protected	0	0	0	0	0.0400094847539171
2011	169	290521	4.63437e+06	N.R. of Villafáfila	0	0	0	0	0.82008336218924
2011	170	281521	4.69037e+06	Non-protected	0	0	0	0	0.170593707823565
2011	171	355521	4.63137e+06	Non-protected	0	0	0	0	0.415769259994877
2011	172	349521	4.61437e+06	Non-protected	0	0	0	0	0.385040101430334
2011	173	261521	4.64137e+06	Non-protected	0	0	0	0	0.108979795881795
2011	174	271521	4.62637e+06	Non-protected	0	0	0	0	0.894447351716259
2011	174	271521	4.62637e+06	N.R. of Villafáfila	0	0	0	0	0.894447351716259
2011	175	277521	4.62737e+06	N.R. of Villafáfila	0	0	0	0	0.867595993070973
2011	176	338521	4.64537e+06	Non-protected	0	0	0	0	0.784972019514252
2011	177	364521	4.60837e+06	Non-protected	0	0	0	0	0.507819033548952
2011	178	277521	4.71037e+06	Non-protected	0	0	0	0	0.547172249749424
2011	179	341521	4.65437e+06	Non-protected	0	0	0	0	0.769916977525872
2011	180	278521	4.68937e+06	Non-protected	0	0	0	0	0.121579206408809
2011	181	341521	4.62637e+06	Non-protected	0	0	0	0	0.792089853563823
2011	182	304521	4.62337e+06	Non-protected	0	0	0	0	0.715139517333686
2011	182	304521	4.62337e+06	SPAs	0	0	0	0	0.715139517333686
2011	183	278521	4.61937e+06	Non-protected	0	0	0	0	0.860524480285922
2011	184	316521	4.59537e+06	Non-protected	0	0	0	0	0.104954258229083
2011	185	284521	4.61637e+06	Non-protected	0	0	0	0	0.456957786827024
2011	186	350521	4.59537e+06	Non-protected	0	0	0	0	0.0709426106366126
2011	187	296521	4.69237e+06	Non-protected	0	0	0	0	0.616212460976477
2011	188	333521	4.57137e+06	SPAs	0	0	0	0	0.199317892763548
2011	189	229521	4.69137e+06	Non-protected	0	0	0	0	0.0517091454551629
2011	190	240521	4.67837e+06	Non-protected	0	0	0	0	0.0451534162875586
2011	191	328521	4.62437e+06	Non-protected	0	0	0	0	0.869697913376863
2011	192	331521	4.63137e+06	Non-protected	0	0	0	0	0.793395438838268
2011	193	345521	4.64037e+06	Non-protected	0	0	0	0	0.380739593985652
2011	194	287521	4.62237e+06	Non-protected	0	0	0	0	0.816571391462093
2011	195	339521	4.65637e+06	Non-protected	0	0	0	0	0.428769704168488
2011	195	339521	4.65637e+06	SPAs	0	0	0	0	0.428769704168488
2011	196	255521	4.68537e+06	Non-protected	0	0	0	0	0.228420372215755
2011	196	255521	4.68537e+06	SPAs	0	0	0	0	0.228420372215755
2011	197	288521	4.60337e+06	Non-protected	0	0	0	0	0.0391882405481023
2011	198	254521	4.71737e+06	Non-protected	0	0	0	0	0.569445647595038
2011	199	353521	4.61337e+06	Non-protected	0	0	0	0	0.0788316678763109
2011	200	312521	4.65337e+06	Non-protected	0	0	0	0	0.867339876306257
2011	201	287521	4.67237e+06	Non-protected	0	0	0	0	0.0683301426012677
2011	202	335521	4.57537e+06	Non-protected	0	0	0	0	0.633835477973869
2011	203	275521	4.68337e+06	Non-protected	0	0	0	0	0.0680881657111594
2011	204	324521	4.66437e+06	Non-protected	0	0	0	0	0.490079151428776
2011	205	327521	4.64937e+06	Non-protected	0	0	0	0	0.752737569311216
2011	206	244521	4.68137e+06	Non-protected	0	0	0	0	0.0377281918546579
2011	207	226521	4.69237e+06	Non-protected	0	0	0	0	0.0540912243814153
2011	208	275521	4.63537e+06	Non-protected	0	0	0	0	0.842870187091757
2011	209	226521	4.70237e+06	Non-protected	0	0	0	0	0.0688626373665495
2011	210	266521	4.70537e+06	Non-protected	0	0	0	0	0.0400803393974186
2011	211	356521	4.58637e+06	Non-protected	0	0	0	0	0.0288807249986839
2011	212	315521	4.67837e+06	Non-protected	0	0	0	0	0.771966372906847
2011	212	315521	4.67837e+06	SPAs	0	0	0	0	0.771966372906847
2011	213	329521	4.65337e+06	Non-protected	0	0	0	0	0.682795418230768
2011	213	329521	4.65337e+06	SPAs	0	0	0	0	0.682795418230768
2011	214	345521	4.57537e+06	Non-protected	0	0	0	0	0.540129666839558
2011	215	293521	4.60037e+06	Non-protected	0	0	0	0	0.0288807249986839
2011	216	231521	4.69337e+06	Non-protected	0	0	0	0	0.0479906826531592
2011	217	350521	4.61637e+06	Non-protected	0	0	0	0	0.737845168265149
2011	218	311521	4.59137e+06	Non-protected	0	0	0	0	0.0412410486300059
2011	219	285521	4.71037e+06	Non-protected	0	0	0	0	0.743044417575461
2011	220	273521	4.66137e+06	Non-protected	0	0	0	0	0.0799285458559184
2011	221	261521	4.67637e+06	SPAs	0	0	0	0	0.0994076605187632
2011	222	261521	4.65237e+06	Non-protected	0	0	0	0	0.132183969825531
2011	223	339521	4.62937e+06	Non-protected	0	0	0	0	0.599500962625134
2011	224	286521	4.66037e+06	Non-protected	0	0	0	0	0.0471634565548518
2011	225	362521	4.60637e+06	Non-protected	0	0	0	0	0.736041705066353
2011	226	363521	4.59637e+06	Non-protected	0	0	0	0	0.357632815502365
2011	227	284521	4.64637e+06	Non-protected	0	0	0	0	0.867812488386002
2011	227	284521	4.64637e+06	SPAs	0	0	0	0	0.867812488386002
2011	228	274521	4.67137e+06	Non-protected	0	0	0	0	0.343036659646916
2011	229	333521	4.58437e+06	Non-protected	0	0	0	0	0.177881862529854
2011	230	284521	4.63737e+06	N.R. of Villafáfila	0	0	0	0	0.736632363913873
2011	231	321521	4.67437e+06	Non-protected	0	0	0	0	0.340745953072704
2011	232	260521	4.71837e+06	Non-protected	0	0	0	0	0.204989877696012
2011	233	262521	4.66737e+06	Non-protected	0	0	0	0	0.0358926356897966
2011	234	284521	4.66437e+06	Non-protected	0	0	0	0	0.235689200173094
2011	235	250521	4.66637e+06	Non-protected	0	0	0	0	0.0382342905430979
2011	236	313521	4.63737e+06	Non-protected	0	0	0	0	0.822766736081271
2011	237	309521	4.63837e+06	Non-protected	0	0	0	0	0.836194436786724
2011	238	277521	4.63937e+06	Non-protected	0	0	0	0	0.645374611876869
2011	239	329521	4.65437e+06	Non-protected	0	0	0	0	0.0647925740428473
2011	239	329521	4.65437e+06	SPAs	0	0	0	0	0.0647925740428473
2011	240	339521	4.61837e+06	Non-protected	0	0	0	0	0.835095297912565
2011	241	356521	4.58937e+06	Non-protected	0	0	0	0	0.0312584391941371
2011	242	283521	4.70237e+06	SPAs	0	0	0	0	0.737862245337107
2011	243	281521	4.65837e+06	Non-protected	0	0	0	0	0.0794924073672949
2011	244	305521	4.61237e+06	Non-protected	0	0	0	0	0.713910090928674
2011	245	288521	4.63037e+06	N.R. of Villafáfila	0	0	0	0	0.905942539351639
2011	246	285521	4.64937e+06	Non-protected	0	0	0	0	0.693031442748411
2011	246	285521	4.64937e+06	SPAs	0	0	0	0	0.693031442748411
2011	247	239521	4.68437e+06	Non-protected	0	0	0	0	0.0618017019777238
2011	248	232521	4.70137e+06	Non-protected	0	0	0	0	0.0349420691050516
2011	249	238521	4.69737e+06	Non-protected	0	0	0	0	0.133903779139923
2011	250	310521	4.66037e+06	SPAs	0	0	0	0	0.287030441485321
2011	251	254521	4.67837e+06	Non-protected	0	0	0	0	0.0778471575726249
2011	251	254521	4.67837e+06	SPAs	0	0	0	0	0.0778471575726249
2011	252	221521	4.70037e+06	Non-protected	0	0	0	0	0.0509107586059211
2011	253	266521	4.69037e+06	Non-protected	0	0	0	0	0.056589927041374
2011	254	328521	4.59237e+06	Non-protected	0	0	0	0	0.0288807249986839
2011	254	328521	4.59237e+06	SPAs	0	0	0	0	0.0288807249986839
2011	255	331521	4.58037e+06	Non-protected	0	0	0	0	0.79836397462149
2011	256	345521	4.60637e+06	Non-protected	0	0	0	0	0.557928513261126
2011	257	346521	4.60737e+06	Non-protected	0	0	0	0	0.695352958648861
2011	258	305521	4.58837e+06	Non-protected	0	0	0	0	0.266860276536476
2011	259	333521	4.64237e+06	Non-protected	0	0	0	0	0.452460690962707
2011	259	333521	4.64237e+06	SPAs	0	0	0	0	0.452460690962707
2011	260	291521	4.70637e+06	Non-protected	0	0	0	0	0.0889436188792572
2011	261	293521	4.65237e+06	Non-protected	0	0	0	0	0.869306261566088
2011	261	293521	4.65237e+06	SPAs	0	0	0	0	0.869306261566088
2011	262	288521	4.65837e+06	Non-protected	0	0	0	0	0.136679062248162
2011	263	298521	4.61837e+06	SPAs	0	0	0	0	0.869948483111886
2011	264	309521	4.67937e+06	SPAs	0	0	0	0	0.857974064075374
2011	265	316521	4.59137e+06	Non-protected	0	0	0	0	0.0631171903652612
2011	266	299521	4.62437e+06	SPAs	0	0	0	0	0.656433454281933
2011	267	329521	4.62537e+06	Non-protected	0	0	0	0	0.829041065046485
2011	268	373521	4.60737e+06	Non-protected	0	0	0	0	0.138819708784813
2011	269	354521	4.62837e+06	Non-protected	0	0	0	0	0.600505982575253
2011	270	276521	4.68737e+06	Non-protected	0	0	0	0	0.150013802246939
2011	271	273521	4.67837e+06	Non-protected	0	0	0	0	0.0582678763912547
2011	272	285521	4.71437e+06	Non-protected	0	0	0	0	0.375244276733545
2011	273	278521	4.67337e+06	Non-protected	0	0	0	0	0.4344406852735
2011	274	324521	4.59037e+06	Non-protected	0	0	0	0	0.578369749295277
2011	275	274521	4.64737e+06	Non-protected	0	0	0	0	0.132828254227569
2011	276	301521	4.66237e+06	Non-protected	0	0	0	0	0.856282349904524
2011	277	288521	4.62837e+06	N.R. of Villafáfila	4	1	1	0	0.863666226717428
2011	278	275521	4.73737e+06	Non-protected	0	0	0	0	0.0351158002765019
2011	279	248521	4.67637e+06	Non-protected	0	0	0	0	0.0580563701480793
2011	279	248521	4.67637e+06	SPAs	0	0	0	0	0.0580563701480793
2011	280	297521	4.68437e+06	Non-protected	0	0	0	0	0.681101286186385
2011	281	291521	4.66937e+06	Non-protected	0	0	0	0	0.33222625992645
2011	282	267521	4.65437e+06	Non-protected	0	0	0	0	0.367975079915926
2011	283	337521	4.60337e+06	Non-protected	0	0	0	0	0.636874721298897
2011	284	344521	4.61537e+06	Non-protected	0	0	0	0	0.802274976933169
2011	285	336521	4.60737e+06	Non-protected	0	0	0	0	0.831665124730259
2011	286	286521	4.60937e+06	Non-protected	0	0	0	0	0.507561601555585
2011	287	271521	4.67737e+06	Non-protected	0	0	0	0	0.0752448393330715
2011	288	250521	4.68437e+06	Non-protected	0	0	0	0	0.217283361291869
2011	289	276521	4.67237e+06	Non-protected	0	0	0	0	0.187389718229442
2011	290	344521	4.64537e+06	Non-protected	0	0	0	0	0.871610937393037
2011	291	297521	4.68137e+06	SPAs	0	0	0	0	0.796932510629917
2011	292	276521	4.69337e+06	Non-protected	0	0	0	0	0.0351667487614615
2011	293	321521	4.60637e+06	Non-protected	0	0	0	0	0.818274180301158
2011	294	301521	4.63637e+06	Non-protected	0	0	0	0	0.825425839807072
2011	295	279521	4.66837e+06	Non-protected	0	0	0	0	0.308444834135567
2011	296	349521	4.61037e+06	Non-protected	0	0	0	0	0.410364003844894
2011	297	312521	4.68737e+06	Non-protected	0	0	0	0	0.243917788155294
2011	298	337521	4.64937e+06	Non-protected	0	0	0	0	0.363681471777937
2011	299	274521	4.63437e+06	Non-protected	0	0	0	0	0.835648577659889
2011	300	296521	4.60037e+06	Non-protected	0	0	0	0	0.0541010496817065
2011	301	261521	4.71837e+06	Non-protected	0	0	0	0	0.0872205399571292
2011	302	344521	4.60837e+06	Non-protected	0	0	0	0	0.739983601627882
2011	303	324521	4.65237e+06	Non-protected	0	0	0	0	0.721655729462106
2011	304	297521	4.60937e+06	Non-protected	0	0	0	0	0.898539031027495
2011	305	306521	4.68937e+06	SPAs	0	0	0	0	0.884459062376623
2011	306	308521	4.59337e+06	Non-protected	0	0	0	0	0.154493674091608
2011	307	305521	4.59837e+06	Non-protected	0	0	0	0	0.149548250209133
2011	308	263521	4.65937e+06	Non-protected	0	0	0	0	0.0903753274687689
2011	309	346521	4.58237e+06	Non-protected	0	0	0	0	0.622890356862655
2011	310	297521	4.60837e+06	Non-protected	0	0	0	0	0.528187369838693
2011	311	326521	4.60537e+06	Non-protected	0	0	0	0	0.451471409943888
2011	312	303521	4.65837e+06	SPAs	0	0	0	0	0.797951522320461
2011	313	354521	4.59437e+06	Non-protected	0	0	0	0	0.0308685510154266
2011	314	311521	4.58637e+06	Non-protected	0	0	0	0	0.659078040149347
2011	315	321521	4.68037e+06	Non-protected	0	0	0	0	0.585622241708245
2011	316	242521	4.70537e+06	Non-protected	0	0	0	0	0.145116381175316
2011	317	256521	4.69037e+06	Non-protected	0	0	0	0	0.079320112833588
2011	318	316521	4.63237e+06	Non-protected	0	0	0	0	0.526377225807568
2011	319	280521	4.65137e+06	Non-protected	0	0	0	0	0.0832801220977059
2011	320	263521	4.67037e+06	Non-protected	0	0	0	0	0.0297641184840037
2011	321	331521	4.57937e+06	Non-protected	0	0	0	0	0.641314494417679
2011	322	324521	4.57637e+06	SPAs	0	0	0	0	0.674567089550608
2011	323	324521	4.56737e+06	SPAs	0	0	0	0	0.439086089881605
2011	324	236521	4.68637e+06	Non-protected	0	0	0	0	0.0381997848775565
2011	325	261521	4.68037e+06	SPAs	0	0	0	0	0.717689711811
2011	326	285521	4.65137e+06	Non-protected	0	0	0	0	0.859311611605265
2011	326	285521	4.65137e+06	SPAs	0	0	0	0	0.859311611605265
2011	327	359521	4.59137e+06	Non-protected	0	0	0	0	0.0301074670022861
2011	328	309521	4.69137e+06	Non-protected	0	0	0	0	0.837214486355137
2011	329	328521	4.60937e+06	Non-protected	0	0	0	0	0.351244777393037
2011	330	333521	4.63137e+06	Non-protected	0	0	0	0	0.678937773368535
2011	331	267521	4.73137e+06	Non-protected	0	0	0	0	0.0321775535956154
2011	332	274521	4.64137e+06	Non-protected	0	0	0	0	0.324201105403112
2011	333	312521	4.62937e+06	Non-protected	0	0	0	0	0.829109488640061
2011	334	274521	4.69537e+06	Non-protected	0	0	0	0	0.0634503979557758
2011	335	325521	4.58237e+06	Non-protected	0	0	0	0	0.272321422495479
2011	336	260521	4.71037e+06	Non-protected	0	0	0	0	0.108230204189039
2011	337	311521	4.69337e+06	Non-protected	0	0	0	0	0.73159815838477
2011	338	281521	4.65537e+06	Non-protected	0	0	0	0	0.150693245984717
2011	339	333521	4.63037e+06	Non-protected	0	0	0	0	0.809553764199733
2011	340	324521	4.62137e+06	Non-protected	0	0	0	0	0.244266593453316
2011	341	323521	4.57237e+06	SPAs	0	0	0	0	0.554517430852923
2011	342	280521	4.66237e+06	Non-protected	0	0	0	0	0.709030246924933
2011	343	320521	4.62337e+06	Non-protected	0	0	0	0	0.0420460548389809
2011	344	300521	4.68237e+06	SPAs	0	0	0	0	0.830060023681251
2011	345	333521	4.66337e+06	SPAs	0	0	0	0	0.480518924860285
2011	346	328521	4.62037e+06	Non-protected	0	0	0	0	0.923999108298485
2011	347	324521	4.66137e+06	Non-protected	0	0	0	0	0.653727780103364
2011	347	324521	4.66137e+06	SPAs	0	0	0	0	0.653727780103364
2011	348	315521	4.63837e+06	Non-protected	0	0	0	0	0.857008146153564
2011	349	280521	4.68537e+06	Non-protected	0	0	0	0	0.0593393832632043
2011	350	290521	4.61837e+06	Non-protected	0	0	0	0	0.66377090683648
2011	351	322521	4.66837e+06	Non-protected	0	0	0	0	0.815912189353057
2011	352	281521	4.71937e+06	Non-protected	0	0	0	0	0.0651070679081959
2011	353	286521	4.61137e+06	Non-protected	0	0	0	0	0.921746140754736
2011	354	305521	4.58637e+06	Non-protected	0	0	0	0	0.439697960480288
2011	355	277521	4.66037e+06	Non-protected	0	0	0	0	0.145675768207372
2011	356	361521	4.59237e+06	Non-protected	0	0	0	0	0.46689124162742
2011	357	242521	4.67537e+06	Non-protected	0	0	0	0	0.0888691032413765
2011	358	347521	4.61937e+06	Non-protected	0	0	0	0	0.780553697658373
2011	359	272521	4.66437e+06	Non-protected	0	0	0	0	0.254998822340964
2011	360	315521	4.64337e+06	Non-protected	0	0	0	0	0.853096119392389
2011	361	332521	4.64337e+06	SPAs	0	0	0	0	0.562084988482329
2011	362	272521	4.65237e+06	Non-protected	0	0	0	0	0.090346226863581
2011	363	296521	4.66237e+06	Non-protected	0	0	0	0	0.443984459311974
2011	364	312521	4.58137e+06	Non-protected	0	0	0	0	0.384403273983544
2011	364	312521	4.58137e+06	SPAs	0	0	0	0	0.384403273983544
2011	365	274521	4.67737e+06	Non-protected	0	0	0	0	0.0503090521977931
2011	366	308521	4.63937e+06	Non-protected	0	0	0	0	0.887980287551642
2011	367	333521	4.59837e+06	Non-protected	0	0	0	0	0.238187466074476
2011	368	302521	4.66537e+06	Non-protected	0	0	0	0	0.174406669177362
2011	369	328521	4.57837e+06	Non-protected	0	0	0	0	0.489820711039788
2011	370	328521	4.61537e+06	Non-protected	0	0	0	0	0.771848266524604
2011	371	269521	4.64137e+06	Non-protected	0	0	0	0	0.159101379359961
2011	372	274521	4.62837e+06	N.R. of Villafáfila	0	0	0	0	0.888111608080749
2011	373	254521	4.69837e+06	Non-protected	0	0	0	0	0.072829730666821
2011	374	320521	4.60137e+06	Non-protected	0	0	0	0	0.630660785035591
2011	375	279521	4.72437e+06	Non-protected	0	0	0	0	0.0892456340329995
2011	376	289521	4.71737e+06	Non-protected	0	0	0	0	0.0459773535465677
2011	377	283521	4.62537e+06	N.R. of Villafáfila	0	0	0	0	0.895284993270012
2011	378	281521	4.68137e+06	Non-protected	0	0	0	0	0.0362215544988126
2011	379	342521	4.63937e+06	SPAs	0	0	0	0	0.329407098263444
2011	380	329521	4.57437e+06	SPAs	0	0	0	0	0.740500091523403
2011	381	303521	4.69437e+06	SPAs	0	0	0	0	0.862190505309955
2011	382	261521	4.66337e+06	Non-protected	0	0	0	0	0.0396484587893298
2011	383	252521	4.70237e+06	Non-protected	0	0	0	0	0.17822129760044
2011	384	314521	4.66837e+06	Non-protected	0	0	0	0	0.683490126959287
2011	385	280521	4.70837e+06	Non-protected	0	0	0	0	0.591886837508047
2011	386	333521	4.60737e+06	Non-protected	0	0	0	0	0.602643512634223
2011	387	317521	4.66737e+06	Non-protected	0	0	0	0	0.757710702820523
2011	388	274521	4.63337e+06	Non-protected	0	0	0	0	0.802352467985842
2011	389	278521	4.67837e+06	Non-protected	0	0	0	0	0.0558213502729465
2011	390	287521	4.69437e+06	Non-protected	0	0	0	0	0.36503251688154
2011	391	268521	4.64837e+06	Non-protected	0	0	0	0	0.0415890066756032
2011	392	307521	4.67037e+06	Non-protected	0	0	0	0	0.752739266808756
2011	393	357521	4.62237e+06	Non-protected	0	0	0	0	0.477863336459379
2011	394	315521	4.67537e+06	Non-protected	0	0	0	0	0.588226755265919
2011	395	299521	4.65237e+06	SPAs	0	0	0	0	0.83750285174238
2011	396	325521	4.62937e+06	Non-protected	0	0	0	0	0.187341304124077
2011	397	351521	4.62037e+06	Non-protected	0	0	0	0	0.566627166881545
2011	398	263521	4.65037e+06	Non-protected	0	0	0	0	0.0293293518355615
2011	399	343521	4.60937e+06	Non-protected	0	0	0	0	0.716073760827557
2011	400	246521	4.67937e+06	Non-protected	0	0	0	0	0.0288807249986839
2011	401	228521	4.69137e+06	Non-protected	0	0	0	0	0.105980544066186
2011	402	332521	4.63337e+06	Non-protected	0	0	0	0	0.601001024683538
2011	403	312521	4.60837e+06	Non-protected	0	0	0	0	0.814939435027772
2011	404	319521	4.68137e+06	Non-protected	0	0	0	0	0.530943853520782
2011	404	319521	4.68137e+06	SPAs	0	0	0	0	0.530943853520782
2011	405	312521	4.65237e+06	Non-protected	0	0	0	0	0.826187617149511
2011	406	278521	4.61737e+06	Non-protected	0	0	0	0	0.755728983470783
2011	407	281521	4.70137e+06	SPAs	0	0	0	0	0.368509374438264
2011	408	294521	4.61037e+06	Non-protected	0	0	0	0	0.871156900476756
2011	409	331521	4.59837e+06	Non-protected	0	0	0	0	0.298740980395964
2011	410	300521	4.62537e+06	SPAs	0	0	0	0	0.783807687385211
2011	411	269521	4.72037e+06	Non-protected	0	0	0	0	0.0474742873818292
2011	412	329521	4.57537e+06	Non-protected	0	0	0	0	0.717418311595817
2011	412	329521	4.57537e+06	SPAs	0	0	0	0	0.717418311595817
2011	413	330521	4.63237e+06	Non-protected	0	0	0	0	0.614138276158019
2011	414	297521	4.65637e+06	Non-protected	0	0	0	0	0.852520752801967
2011	414	297521	4.65637e+06	SPAs	0	0	0	0	0.852520752801967
2011	415	337521	4.65237e+06	Non-protected	0	0	0	0	0.539222071444338
2011	415	337521	4.65237e+06	SPAs	0	0	0	0	0.539222071444338
2011	416	303521	4.70737e+06	Non-protected	0	0	0	0	0.669197658044732
2011	417	279521	4.70537e+06	Non-protected	0	0	0	0	0.423872066485003
2011	418	331521	4.63037e+06	Non-protected	0	0	0	0	0.770858827639549
2011	419	335521	4.60737e+06	Non-protected	0	0	0	0	0.844132053376034
2011	420	300521	4.64937e+06	SPAs	0	0	0	0	0.807047469703721
2011	421	330521	4.64137e+06	Non-protected	0	0	0	0	0.697845905136578
2011	422	364521	4.61937e+06	Non-protected	0	0	0	0	0.0336229224679
2011	423	284521	4.62237e+06	Non-protected	0	0	0	0	0.887262870837571
2011	424	288521	4.68937e+06	Non-protected	0	0	0	0	0.0533134687456935
2011	425	333521	4.59637e+06	Non-protected	0	0	0	0	0.0558495071677731
2011	426	321521	4.64837e+06	Non-protected	0	0	0	0	0.786266679455666
2011	427	305521	4.67737e+06	Non-protected	0	0	0	0	0.827705464697016
2011	427	305521	4.67737e+06	SPAs	0	0	0	0	0.827705464697016
2011	428	275521	4.65537e+06	Non-protected	0	0	0	0	0.0448334110294115
2011	429	269521	4.63937e+06	Non-protected	0	0	0	0	0.0771735519557707
2011	430	295521	4.64837e+06	SPAs	0	0	0	0	0.79604700737679
2011	431	270521	4.69337e+06	Non-protected	0	0	0	0	0.0411047619179713
2011	432	287521	4.60637e+06	Non-protected	0	0	0	0	0.552836316205184
2011	433	316521	4.67937e+06	Non-protected	0	0	0	0	0.765413332396711
2011	434	269521	4.66437e+06	Non-protected	0	0	0	0	0.0365336289734056
2011	435	313521	4.62237e+06	Non-protected	0	0	0	0	0.487950908965573
2011	436	337521	4.65937e+06	SPAs	0	0	0	0	0.500214497794884
2011	437	317521	4.66637e+06	Non-protected	0	0	0	0	0.689417779293338
2011	438	301521	4.60537e+06	Non-protected	0	0	0	0	0.824691528099213
2011	439	233521	4.70037e+06	Non-protected	0	0	0	0	0.0530568497636187
2011	440	316521	4.61937e+06	Non-protected	0	0	0	0	0.292059423787288
2011	441	265521	4.70237e+06	Non-protected	0	0	0	0	0.202240254431005
2011	442	265521	4.64737e+06	Non-protected	0	0	0	0	0.134971688130102
2011	443	302521	4.68837e+06	SPAs	0	0	0	0	0.737507762437553
2011	444	355521	4.61037e+06	Non-protected	0	0	0	0	0.0294087335161846
2011	445	340521	4.60137e+06	Non-protected	0	0	0	0	0.788803542269974
2011	446	260521	4.69937e+06	Non-protected	0	0	0	0	0.0473089932108114
2011	447	353521	4.63437e+06	Non-protected	0	0	0	0	0.128721277274327
2011	448	338521	4.63737e+06	SPAs	0	0	0	0	0.753430896787061
2011	449	323521	4.58337e+06	Non-protected	0	0	0	0	0.415356927400258
2011	450	320521	4.67637e+06	Non-protected	0	0	0	0	0.511440324564099
2011	451	309521	4.57637e+06	SPAs	0	0	0	0	0.122632639529547
2011	452	294521	4.61637e+06	Non-protected	0	0	0	0	0.845581765314809
2011	452	294521	4.61637e+06	SPAs	0	0	0	0	0.845581765314809
2011	453	340521	4.64437e+06	Non-protected	0	0	0	0	0.605059715730258
2011	454	344521	4.59837e+06	Non-protected	0	0	0	0	0.0895356020472353
2011	455	292521	4.61437e+06	Non-protected	0	0	0	0	0.688452927266918
2011	456	347521	4.61537e+06	Non-protected	0	0	0	0	0.87624448067256
2011	457	278521	4.62337e+06	Non-protected	0	0	0	0	0.850504108778949
2011	457	278521	4.62337e+06	N.R. of Villafáfila	0	0	0	0	0.850504108778949
2011	458	292521	4.61237e+06	Non-protected	0	0	0	0	0.857460516072009
2011	459	273521	4.63837e+06	Non-protected	0	0	0	0	0.812485971901359
2011	460	304521	4.65937e+06	SPAs	0	0	0	0	0.79877554287759
2011	461	359521	4.60237e+06	Non-protected	0	0	0	0	0.0488712205960163
2011	462	250521	4.70037e+06	Non-protected	0	0	0	0	0.0338550275469381
2011	463	273521	4.70237e+06	Non-protected	0	0	0	0	0.0999931453195865
2011	464	316521	4.62337e+06	Non-protected	0	0	0	0	0.819464844541758
2011	465	281521	4.65037e+06	Non-protected	0	0	0	0	0.0670991671926469
2011	466	238521	4.70137e+06	Non-protected	0	0	0	0	0.0821085500346432
2011	467	366521	4.59637e+06	Non-protected	0	0	0	0	0.0434335460193835
2011	468	296521	4.69137e+06	Non-protected	0	0	0	0	0.752671376330382
2011	469	297521	4.65337e+06	SPAs	0	0	0	0	0.875193406059962
2011	470	248521	4.71237e+06	Non-protected	0	0	0	0	0.13380184701072
2011	471	333521	4.62437e+06	Non-protected	0	0	0	0	0.786669284213995
2011	472	296521	4.59237e+06	Non-protected	0	0	0	0	0.0461777872053974
2011	473	305521	4.63737e+06	Non-protected	0	0	0	0	0.841232169362653
2011	474	272521	4.64637e+06	Non-protected	0	0	0	0	0.0673967362767529
2011	475	289521	4.71237e+06	Non-protected	0	0	0	0	0.567088239134762
2011	476	291521	4.68337e+06	Non-protected	0	0	0	0	0.0382808122041608
2011	477	265521	4.66137e+06	Non-protected	0	0	0	0	0.101229568894728
2011	478	243521	4.67237e+06	Non-protected	0	0	0	0	0.179857717597229
2011	479	305521	4.67537e+06	Non-protected	0	0	0	0	0.538129953346169
2011	480	298521	4.69137e+06	Non-protected	0	0	0	0	0.888232827901926
2011	481	292521	4.64737e+06	SPAs	0	0	0	0	0.852849948413891
2011	482	331521	4.60937e+06	Non-protected	0	0	0	0	0.7582178948081
2011	483	269521	4.67337e+06	Non-protected	0	0	0	0	0.121580285408564
2011	484	308521	4.58737e+06	Non-protected	0	0	0	0	0.138779860294956
2011	484	308521	4.58737e+06	Non-protected	0	0	0	0	0.138779860294956
2011	485	340521	4.63437e+06	Non-protected	0	0	0	0	0.867620834182316
2011	485	340521	4.63437e+06	SPAs	0	0	0	0	0.867620834182316
2011	486	328521	4.57137e+06	SPAs	0	0	0	0	0.442193488529092
2011	487	304521	4.66137e+06	SPAs	0	0	0	0	0.561204934943154
2011	488	293521	4.64037e+06	N.R. of Villafáfila	0	0	0	0	0.883992170159981
2011	489	277521	4.70737e+06	Non-protected	0	0	0	0	0.55164690070976
2011	490	333521	4.62837e+06	Non-protected	0	0	0	0	0.835849613000838
2011	491	310521	4.61537e+06	Non-protected	0	0	0	0	0.591105450551835
2011	492	305521	4.68437e+06	SPAs	0	0	0	0	0.864880796699621
2011	493	331521	4.57437e+06	Non-protected	0	0	0	0	0.388664225669409
2011	493	331521	4.57437e+06	SPAs	0	0	0	0	0.388664225669409
2011	494	294521	4.69837e+06	Non-protected	0	0	0	0	0.0663569544105522
2011	495	322521	4.58437e+06	Non-protected	0	0	0	0	0.598985757373019
2011	496	314521	4.58737e+06	Non-protected	0	0	0	0	0.120504014129299
2011	496	314521	4.58737e+06	Non-protected	0	0	0	0	0.120504014129299
2011	497	290521	4.62637e+06	Non-protected	0	0	0	0	0.658823492464919
2011	497	290521	4.62637e+06	N.R. of Villafáfila	0	0	0	0	0.658823492464919
2011	498	251521	4.69137e+06	Non-protected	0	0	0	0	0.163567779549752
2011	499	301521	4.60837e+06	Non-protected	0	0	0	0	0.617120988153171
2011	500	316521	4.58137e+06	Non-protected	0	0	0	0	0.620650691227653
2011	500	316521	4.58137e+06	SPAs	0	0	0	0	0.620650691227653
2011	501	301521	4.66537e+06	Non-protected	0	0	0	0	0.236237415219109
2011	502	260521	4.64237e+06	Non-protected	0	0	0	0	0.0353000648871992
2011	503	294521	4.64037e+06	N.R. of Villafáfila	0	0	0	0	0.645940580180922
2011	504	267521	4.73337e+06	Non-protected	0	0	0	0	0.0304253233410783
2011	505	304521	4.61337e+06	Non-protected	0	0	0	0	0.774472628159658
2011	506	317521	4.66237e+06	Non-protected	0	0	0	0	0.69612564559986
2011	507	336521	4.59637e+06	Non-protected	0	0	0	0	0.123295236140486
2011	508	324521	4.64837e+06	Non-protected	0	0	0	0	0.617685817639175
2011	509	293521	4.71937e+06	Non-protected	0	0	0	0	0.320197399429377
2011	510	316521	4.57537e+06	SPAs	0	0	0	0	0.56487320583022
2011	511	327521	4.65637e+06	Non-protected	0	0	0	0	0.198023582437308
2011	512	349521	4.62637e+06	Non-protected	0	0	0	0	0.0654346392562791
2011	513	325521	4.62037e+06	Non-protected	0	0	0	0	0.658931059591242
2011	514	247521	4.68137e+06	Non-protected	0	0	0	0	0.0754819701309045
2011	515	286521	4.68337e+06	Non-protected	0	0	0	0	0.39961140289428
2011	516	251521	4.71437e+06	Non-protected	0	0	0	0	0.0638935230901617
2011	517	337521	4.61337e+06	Non-protected	0	0	0	0	0.484619621466832
2011	518	318521	4.57837e+06	SPAs	0	0	0	0	0.372685026188937
2011	519	304521	4.67637e+06	Non-protected	0	0	0	0	0.537422656642586
2011	520	356521	4.59737e+06	Non-protected	0	0	0	0	0.0304238174445356
2011	521	323521	4.59737e+06	Non-protected	0	0	0	0	0.439251456826669
2011	522	335521	4.60537e+06	Non-protected	0	0	0	0	0.860186383445547
2011	523	293521	4.65137e+06	Non-protected	0	0	0	0	0.827431683060695
2011	523	293521	4.65137e+06	SPAs	0	0	0	0	0.827431683060695
2011	524	285521	4.60937e+06	Non-protected	0	0	0	0	0.5916850068275
2011	525	354521	4.60237e+06	Non-protected	0	0	0	0	0.0801810520161205
2011	526	311521	4.58937e+06	Non-protected	0	0	0	0	0.110961372586339
2011	527	333521	4.64437e+06	Non-protected	0	0	0	0	0.544474556707616
2011	527	333521	4.64437e+06	SPAs	0	0	0	0	0.544474556707616
2011	528	354521	4.62037e+06	Non-protected	0	0	0	0	0.729113824351586
2011	529	307521	4.70237e+06	Non-protected	0	0	0	0	0.0810664865754693
2011	530	289521	4.62637e+06	Non-protected	0	0	0	0	0.556938955646199
2011	530	289521	4.62637e+06	N.R. of Villafáfila	0	0	0	0	0.556938955646199
2011	531	270521	4.68937e+06	Non-protected	0	0	0	0	0.0350508295835879
2011	532	313521	4.61737e+06	Non-protected	0	0	0	0	0.416216579496986
2011	533	285521	4.71937e+06	Non-protected	0	0	0	0	0.181281691352954
2011	534	283521	4.67137e+06	Non-protected	0	0	0	0	0.336238252975579
2011	535	331521	4.58437e+06	Non-protected	0	0	0	0	0.563324285661389
2011	535	331521	4.58437e+06	SPAs	0	0	0	0	0.563324285661389
2011	536	286521	4.66937e+06	Non-protected	0	0	0	0	0.132092383985772
2011	537	256521	4.65037e+06	Non-protected	0	0	0	0	0.0802597532075465
2011	538	297521	4.69837e+06	Non-protected	0	0	0	0	0.0630874068133473
2011	539	310521	4.59137e+06	Non-protected	0	0	0	0	0.094375534144692
2011	539	310521	4.59137e+06	Non-protected	0	0	0	0	0.094375534144692
2011	540	289521	4.70237e+06	Non-protected	0	0	0	0	0.469368870990591
2011	541	366521	4.61237e+06	Non-protected	0	0	0	0	0.230405403987842
2011	542	240521	4.68937e+06	Non-protected	0	0	0	0	0.0306446178720891
2011	543	336521	4.59437e+06	Non-protected	0	0	0	0	0.128405188930805
2011	544	321521	4.65337e+06	Non-protected	0	0	0	0	0.806411146490382
2011	545	330521	4.58137e+06	Non-protected	0	0	0	0	0.336108487223445
2011	545	330521	4.58137e+06	SPAs	0	0	0	0	0.336108487223445
2011	546	323521	4.63437e+06	Non-protected	0	0	0	0	0.829442935158717
2011	547	264521	4.65037e+06	Non-protected	0	0	0	0	0.0352849885673416
2011	548	257521	4.70237e+06	Non-protected	0	0	0	0	0.553303269611851
2011	549	290521	4.60937e+06	Non-protected	0	0	0	0	0.863052925291996
2011	550	316521	4.65537e+06	Non-protected	0	0	0	0	0.769762421723968
2011	551	309521	4.64337e+06	Non-protected	0	0	0	0	0.872510806530468
2011	552	269521	4.63737e+06	Non-protected	0	0	0	0	0.201425864272927
2011	553	272521	4.70737e+06	Non-protected	0	0	0	0	0.0827005349370722
2011	554	314521	4.66937e+06	Non-protected	0	0	0	0	0.742134623984686
2011	555	333521	4.60637e+06	Non-protected	0	0	0	0	0.781987234398879
2011	556	306521	4.60137e+06	Non-protected	0	0	0	0	0.131560779235322
2011	557	308521	4.65237e+06	Non-protected	0	0	0	0	0.918750033184191
2011	557	308521	4.65237e+06	SPAs	0	0	0	0	0.918750033184191
2011	558	336521	4.61237e+06	Non-protected	0	0	0	0	0.557147679637223
2011	559	332521	4.61137e+06	Non-protected	0	0	0	0	0.809829505601518
2011	560	280521	4.68837e+06	Non-protected	0	0	0	0	0.145903037496159
2011	561	316521	4.58237e+06	Non-protected	0	0	0	0	0.724104047322706
2011	562	228521	4.70237e+06	Non-protected	0	0	0	0	0.0482289857492808
2011	563	332521	4.58337e+06	Non-protected	0	0	0	0	0.128094806296471
2011	564	364521	4.61337e+06	Non-protected	0	0	0	0	0.65324545681369
2011	565	344521	4.57437e+06	Non-protected	0	0	0	0	0.0288807249986839
2011	566	290521	4.70237e+06	Non-protected	0	0	0	0	0.0456772045400279
2011	567	370521	4.60337e+06	Non-protected	0	0	0	0	0.282680868562408
2011	568	299521	4.67837e+06	SPAs	0	0	0	0	0.847832979404802
2011	569	295521	4.62037e+06	SPAs	0	0	0	0	0.883234525885068
2011	570	361521	4.59637e+06	Non-protected	0	0	0	0	0.395656441562617
2011	571	262521	4.65737e+06	Non-protected	0	0	0	0	0.571452843588188
2011	572	255521	4.68937e+06	Non-protected	0	0	0	0	0.0860538831497171
2011	573	293521	4.69537e+06	Non-protected	0	0	0	0	0.10952283725063
2011	574	371521	4.59837e+06	Non-protected	0	0	0	0	0.0290485784059318
2011	575	328521	4.65237e+06	Non-protected	0	0	0	0	0.679815316644578
2011	576	324521	4.62837e+06	Non-protected	0	0	0	0	0.0496616802280065
2011	577	339521	4.61737e+06	Non-protected	0	0	0	0	0.861736017600177
2011	578	347521	4.63337e+06	Non-protected	0	0	0	0	0.171625893580595
2011	579	358521	4.62737e+06	Non-protected	0	0	0	0	0.483909307731279
2011	580	310521	4.57437e+06	SPAs	0	0	0	0	0.240141738322474
2011	581	322521	4.63437e+06	Non-protected	0	0	0	0	0.753301045665992
2011	582	341521	4.60737e+06	Non-protected	0	0	0	0	0.533647761263008
2011	583	277521	4.70137e+06	Non-protected	0	0	0	0	0.0608582078467528
2011	584	285521	4.61937e+06	Non-protected	0	0	0	0	0.816459688643272
2011	585	333521	4.59037e+06	Non-protected	0	0	0	0	0.0397194687437904
2011	585	333521	4.59037e+06	SPAs	0	0	0	0	0.0397194687437904
2011	586	240521	4.70737e+06	Non-protected	0	0	0	0	0.0289577459488048
2011	587	331521	4.58237e+06	Non-protected	0	0	0	0	0.449593138519573
2011	587	331521	4.58237e+06	SPAs	0	0	0	0	0.449593138519573
2011	588	281521	4.65937e+06	Non-protected	0	0	0	0	0.125211017752746
2011	589	345521	4.58237e+06	Non-protected	0	0	0	0	0.520641164957959
2011	590	292521	4.61737e+06	Non-protected	0	0	0	0	0.838057149482144
2011	590	292521	4.61737e+06	SPAs	0	0	0	0	0.838057149482144
2011	591	266521	4.65037e+06	Non-protected	0	0	0	0	0.0667555445732935
2011	592	349521	4.58137e+06	Non-protected	0	0	0	0	0.262787492106994
2011	593	293521	4.61137e+06	Non-protected	0	0	0	0	0.858115118205698
2011	594	319521	4.60737e+06	Non-protected	0	0	0	0	0.493281777105155
2011	595	253521	4.67937e+06	SPAs	0	0	0	0	0.139152899752181
2011	596	313521	4.62637e+06	Non-protected	0	0	0	0	0.411394124892308
2011	597	273521	4.67237e+06	Non-protected	0	0	0	0	0.145548895578882
2011	598	310521	4.65937e+06	SPAs	0	0	0	0	0.537804404518429
2011	599	332521	4.64937e+06	SPAs	0	0	0	0	0.624326451812587
2011	600	266521	4.67437e+06	Non-protected	0	0	0	0	0.10635719772768
2011	601	244521	4.66837e+06	Non-protected	0	0	0	0	0.413800397205778
2011	602	279521	4.64537e+06	Non-protected	0	0	0	0	0.680134883549011
2011	603	292521	4.68137e+06	Non-protected	0	0	0	0	0.56664220438789
2011	604	271521	4.69237e+06	Non-protected	0	0	0	0	0.0522805696626606
2011	605	294521	4.63437e+06	Non-protected	0	0	0	0	0.880489634796916
2011	605	294521	4.63437e+06	N.R. of Villafáfila	0	0	0	0	0.880489634796916
2011	606	294521	4.71837e+06	Non-protected	0	0	0	0	0.797908849381631
2011	607	304521	4.58237e+06	Non-protected	0	0	0	0	0.336169656298506
2011	607	304521	4.58237e+06	SPAs	0	0	0	0	0.336169656298506
2011	608	279521	4.69637e+06	Non-protected	0	0	0	0	0.0737499194466382
2011	609	351521	4.60237e+06	Non-protected	0	0	0	0	0.0306408544541699
2011	610	257521	4.67837e+06	Non-protected	0	0	0	0	0.0415805328669847
2011	610	257521	4.67837e+06	SPAs	0	0	0	0	0.0415805328669847
2011	611	261521	4.66137e+06	Non-protected	0	0	0	0	0.0522010066768415
2011	612	233521	4.68337e+06	Non-protected	0	0	0	0	0.0345060811720047
2011	613	314521	4.63537e+06	Non-protected	0	0	0	0	0.671344600470587
2011	614	265521	4.71337e+06	Non-protected	0	0	0	0	0.0405994193208038
2011	615	237521	4.70937e+06	Non-protected	0	0	0	0	0.0414438708029118
2011	616	351521	4.59637e+06	Non-protected	0	0	0	0	0.0410418498258721
2011	617	330521	4.60037e+06	Non-protected	0	0	0	0	0.698418789176001
2011	618	348521	4.59137e+06	Non-protected	0	0	0	0	0.0368742903845736
2011	619	305521	4.63937e+06	Non-protected	0	0	0	0	0.860870594972634
2011	620	272521	4.65637e+06	Non-protected	0	0	0	0	0.310856115168214
2011	621	317521	4.66137e+06	Non-protected	0	0	0	0	0.789862841030264
2011	622	303521	4.61137e+06	Non-protected	0	0	0	0	0.593748911232897
2011	623	274521	4.64637e+06	Non-protected	0	0	0	0	0.347389470950154
2011	624	324521	4.67237e+06	Non-protected	0	0	0	0	0.302669329104543
2011	625	272521	4.68737e+06	Non-protected	0	0	0	0	0.0461997756504352
2011	626	279521	4.65037e+06	Non-protected	0	0	0	0	0.0375821953324529
2011	627	335521	4.59237e+06	Non-protected	0	0	0	0	0.0977196435818862
2011	628	330521	4.60337e+06	Non-protected	0	0	0	0	0.686056374660887
2011	629	326521	4.65937e+06	Non-protected	0	0	0	0	0.586926292955822
2011	630	306521	4.67737e+06	Non-protected	0	0	0	0	0.788716506080759
2011	630	306521	4.67737e+06	SPAs	0	0	0	0	0.788716506080759
2011	631	245521	4.67737e+06	Non-protected	0	0	0	0	0.0340057473146141
2011	632	301521	4.68337e+06	SPAs	0	0	0	0	0.725911879873743
2011	633	311521	4.57037e+06	Non-protected	0	0	0	0	0.750622109001123
2011	633	311521	4.57037e+06	SPAs	0	0	0	0	0.750622109001123
2011	634	364521	4.61737e+06	Non-protected	0	0	0	0	0.0892698056445609
2011	635	311521	4.61937e+06	Non-protected	0	0	0	0	0.667530195715708
2011	636	277521	4.68837e+06	Non-protected	0	0	0	0	0.186105829999789
2011	637	327521	4.59237e+06	Non-protected	0	0	0	0	0.0307403869451689
2011	637	327521	4.59237e+06	SPAs	0	0	0	0	0.0307403869451689
2011	638	346521	4.58837e+06	Non-protected	0	0	0	0	0.338904301896158
2011	639	290521	4.63337e+06	N.R. of Villafáfila	0	0	0	0	0.828627391589521
2011	640	314521	4.68237e+06	Non-protected	0	0	0	0	0.620298214345733
2011	640	314521	4.68237e+06	SPAs	0	0	0	0	0.620298214345733
2011	641	271521	4.64637e+06	Non-protected	0	0	0	0	0.0343465852666118
2011	642	305521	4.68137e+06	SPAs	0	0	0	0	0.655069362109751
2011	643	280521	4.66937e+06	Non-protected	0	0	0	0	0.905445529174025
2011	644	348521	4.58437e+06	Non-protected	0	0	0	0	0.45672085280052
2011	645	250521	4.66537e+06	Non-protected	0	0	0	0	0.157293393457198
2011	646	304521	4.60537e+06	Non-protected	0	0	0	0	0.719999609811836
2011	647	277521	4.67137e+06	Non-protected	0	0	0	0	0.767637518576754
2011	648	290521	4.68437e+06	Non-protected	0	0	0	0	0.0507510182657679
2011	649	279521	4.66137e+06	Non-protected	0	0	0	0	0.784127830333026
2011	650	325521	4.57537e+06	SPAs	0	0	0	0	0.804405850159239
2011	651	329521	4.62137e+06	Non-protected	0	0	0	0	0.309043852510676
2011	652	297521	4.60637e+06	Non-protected	0	0	0	0	0.744053355135204
2011	653	281521	4.66437e+06	Non-protected	0	0	0	0	0.778523772377744
2011	654	262521	4.67137e+06	Non-protected	0	0	0	0	0.0288807249986839
2011	655	258521	4.65537e+06	Non-protected	0	0	0	0	0.3155637026622
2011	656	302521	4.60737e+06	Non-protected	0	0	0	0	0.846950642623879
2011	657	319521	4.67737e+06	Non-protected	0	0	0	0	0.467219648502804
2011	658	264521	4.65537e+06	Non-protected	0	0	0	0	0.172145932157505
2011	659	281521	4.71837e+06	Non-protected	0	0	0	0	0.0613451046535882
2011	660	305521	4.66637e+06	Non-protected	0	0	0	0	0.758914370905064
2011	661	326521	4.63037e+06	Non-protected	0	0	0	0	0.243189027143149
2011	662	277521	4.63137e+06	N.R. of Villafáfila	0	0	0	0	0.881899883711409
2011	663	236521	4.68137e+06	Non-protected	0	0	0	0	0.0446983346588057
2011	663	236521	4.68137e+06	Non-protected	0	0	0	0	0.0446983346588057
2011	664	230521	4.69637e+06	Non-protected	0	0	0	0	0.0946701151790885
2011	665	330521	4.63437e+06	Non-protected	0	0	0	0	0.580764172353828
2011	666	299521	4.61937e+06	SPAs	0	0	0	0	0.847197184581634
2011	667	296521	4.70637e+06	Non-protected	0	0	0	0	0.0454352089418076
2011	668	266521	4.70937e+06	Non-protected	0	0	0	0	0.0938622292312634
2011	669	362521	4.60137e+06	Non-protected	0	0	0	0	0.313790172380187
2011	670	334521	4.63737e+06	Non-protected	0	0	0	0	0.770736276729963
2011	671	317521	4.65537e+06	Non-protected	0	0	0	0	0.838507629561623
2011	672	305521	4.69837e+06	Non-protected	0	0	0	0	0.852942762621771
2011	672	305521	4.69837e+06	SPAs	0	0	0	0	0.852942762621771
2011	673	367521	4.61637e+06	Non-protected	0	0	0	0	0.634581313533988
2011	674	281521	4.62237e+06	Non-protected	0	0	0	0	0.904304331950427
2011	674	281521	4.62237e+06	N.R. of Villafáfila	0	0	0	0	0.904304331950427
2011	675	294521	4.71637e+06	Non-protected	0	0	0	0	0.588520069716779
2011	676	341521	4.64937e+06	Non-protected	0	0	0	0	0.34080501823602
2011	677	313521	4.57937e+06	SPAs	0	0	0	0	0.703365346624139
2011	678	299521	4.59837e+06	Non-protected	0	0	0	0	0.091733239901752
2011	679	296521	4.66837e+06	Non-protected	0	0	0	0	0.75032990456107
2011	679	296521	4.66837e+06	SPAs	0	0	0	0	0.75032990456107
2011	680	278521	4.62837e+06	N.R. of Villafáfila	0	0	0	0	0.860197511697574
2011	681	300521	4.69337e+06	Non-protected	0	0	0	0	0.805634276995581
2011	681	300521	4.69337e+06	SPAs	0	0	0	0	0.805634276995581
2011	682	312521	4.66537e+06	Non-protected	0	0	0	0	0.342729849258438
2011	683	343521	4.58737e+06	Non-protected	0	0	0	0	0.0762478226632483
2011	684	283521	4.65937e+06	Non-protected	0	0	0	0	0.18670345518713
2011	685	363521	4.60637e+06	Non-protected	0	0	0	0	0.399737621987151
2011	686	266521	4.63737e+06	Non-protected	0	0	0	0	0.0389975253543365
2011	687	299521	4.63837e+06	Non-protected	0	0	0	0	0.666760780305372
2011	688	315521	4.68237e+06	Non-protected	0	0	0	0	0.819132590565943
2011	688	315521	4.68237e+06	SPAs	0	0	0	0	0.819132590565943
2011	689	343521	4.64637e+06	Non-protected	0	0	0	0	0.836879769395258
2011	690	302521	4.59737e+06	Non-protected	0	0	0	0	0.0361462382330563
2011	691	260521	4.69837e+06	Non-protected	0	0	0	0	0.0707742297082071
2011	692	355521	4.60237e+06	Non-protected	0	0	0	0	0.084090614816215
2011	693	229521	4.69237e+06	Non-protected	0	0	0	0	0.0293290680732324
2011	694	264521	4.63937e+06	Non-protected	0	0	0	0	0.45101755456671
2011	695	353521	4.59037e+06	Non-protected	0	0	0	0	0.0444148711352554
2011	696	250521	4.67337e+06	Non-protected	0	0	0	0	0.0289831294206521
2011	697	279521	4.65237e+06	Non-protected	0	0	0	0	0.22083367473483
2011	698	264521	4.66237e+06	Non-protected	0	0	0	0	0.0300475824456538
2011	699	265521	4.66537e+06	Non-protected	0	0	0	0	0.597625797555058
2011	700	241521	4.67937e+06	Non-protected	0	0	0	0	0.0436515295337354
2011	701	275521	4.63037e+06	Non-protected	0	0	0	0	0.875036550912217
2011	701	275521	4.63037e+06	N.R. of Villafáfila	0	0	0	0	0.875036550912217
2011	702	323521	4.62937e+06	Non-protected	0	0	0	0	0.846569612365545
2011	703	326521	4.64637e+06	Non-protected	0	0	0	0	0.574559398970953
2011	704	268521	4.64737e+06	Non-protected	0	0	0	0	0.054381752697912
2011	705	341521	4.64337e+06	Non-protected	0	0	0	0	0.338887424545714
2011	705	341521	4.64337e+06	SPAs	0	0	0	0	0.338887424545714
2011	706	300521	4.61737e+06	SPAs	0	0	0	0	0.651862979557778
2011	707	304521	4.67237e+06	Non-protected	0	0	0	0	0.191306758380224
2011	708	297521	4.65137e+06	Non-protected	0	0	0	0	0.784948843131871
2011	708	297521	4.65137e+06	SPAs	0	0	0	0	0.784948843131871
2011	708	297521	4.65137e+06	SPAs	0	0	0	0	0.784948843131871
2011	709	261521	4.67337e+06	Non-protected	0	0	0	0	0.212440738219335
2011	710	297521	4.63537e+06	Non-protected	0	0	0	0	0.824189447463793
2011	711	291521	4.60337e+06	Non-protected	0	0	0	0	0.19257674161225
2011	712	249521	4.70237e+06	Non-protected	0	0	0	0	0.0554735263242248
2011	713	318521	4.59537e+06	Non-protected	0	0	0	0	0.281608264959953
2011	713	318521	4.59537e+06	Non-protected	0	0	0	0	0.281608264959953
2011	714	328521	4.65937e+06	Non-protected	0	0	0	0	0.536140585131123
2011	715	318521	4.59637e+06	Non-protected	0	0	0	0	0.610053695062404
2011	715	318521	4.59637e+06	Non-protected	0	0	0	0	0.610053695062404
2011	716	336521	4.63137e+06	Non-protected	0	0	0	0	0.661303660747137
2011	717	294521	4.64437e+06	SPAs	0	0	0	0	0.848518345352578
2011	718	270521	4.65037e+06	Non-protected	0	0	0	0	0.0819215463240747
2011	719	290521	4.69537e+06	Non-protected	0	0	0	0	0.0663849242885718
2011	720	254521	4.72337e+06	Non-protected	0	0	0	0	0.284401884104916
2011	721	249521	4.67637e+06	Non-protected	0	0	0	0	0.130533472277167
2011	721	249521	4.67637e+06	SPAs	0	0	0	0	0.130533472277167
2011	722	335521	4.64537e+06	Non-protected	0	0	0	0	0.747479227079321
2011	723	296521	4.65537e+06	SPAs	0	0	0	0	0.775289339629248
2011	724	329521	4.66437e+06	SPAs	0	0	0	0	0.546247946734768
2011	725	288521	4.70037e+06	Non-protected	0	0	0	0	0.729073213635861
2011	726	299521	4.68937e+06	Non-protected	0	0	0	0	0.832587748528831
2011	727	270521	4.70137e+06	Non-protected	0	0	0	0	0.0816241428698496
2011	728	281521	4.61937e+06	Non-protected	0	0	0	0	0.878978274375115
2011	729	272521	4.64037e+06	Non-protected	0	0	0	0	0.0983407673892553
2011	730	319521	4.62237e+06	Non-protected	0	0	0	0	0.0625612043061543
2011	731	240521	4.71037e+06	Non-protected	0	0	0	0	0.0534205280037775
2011	732	341521	4.61037e+06	Non-protected	0	0	0	0	0.732064870180808
2011	733	291521	4.71837e+06	Non-protected	0	0	0	0	0.0371358014266422
2011	734	320521	4.56937e+06	SPAs	0	0	0	0	0.243823604023278
2011	735	333521	4.65337e+06	SPAs	0	0	0	0	0.799131989040951
2011	736	346521	4.63637e+06	Non-protected	0	0	0	0	0.817641869805139
2011	737	347521	4.60537e+06	Non-protected	0	0	0	0	0.198945719582912
2011	738	280521	4.65637e+06	Non-protected	0	0	0	0	0.0950481670152414
2011	739	235521	4.70837e+06	Non-protected	0	0	0	0	0.035547157220203
2011	740	318521	4.60237e+06	Non-protected	0	0	0	0	0.225513858732636
2011	741	301521	4.61937e+06	SPAs	0	0	0	0	0.851534872322436
2011	742	359521	4.60537e+06	Non-protected	0	0	0	0	0.137302898994402
2011	743	365521	4.60537e+06	Non-protected	0	0	0	0	0.155433286459524
2011	744	280521	4.72837e+06	Non-protected	0	0	0	0	0.374383153105206
2011	745	322521	4.62337e+06	Non-protected	0	0	0	0	0.0305783339216411
2011	746	282521	4.68737e+06	Non-protected	0	0	0	0	0.120917797107157
2011	747	236521	4.70437e+06	Non-protected	0	0	0	0	0.102877477890114
2011	748	277521	4.73237e+06	Non-protected	0	0	0	0	0.0293657199209451
2011	749	337521	4.62137e+06	Non-protected	0	0	0	0	0.775338050898443
2011	750	321521	4.61237e+06	Non-protected	0	0	0	0	0.745534582791989
2011	751	294521	4.62537e+06	Non-protected	0	0	0	0	0.43092478929845
2011	752	291521	4.66837e+06	Non-protected	0	0	0	0	0.161453680592659
2011	753	301521	4.65537e+06	SPAs	0	0	0	0	0.874494828597703
2011	754	334521	4.63137e+06	Non-protected	0	0	0	0	0.837598514198151
2011	755	298521	4.66537e+06	Non-protected	0	0	0	0	0.660824974268432
2011	756	303521	4.63737e+06	Non-protected	0	0	0	0	0.665225161677979
2011	757	288521	4.64537e+06	SPAs	0	0	0	0	0.768215493873132
2011	758	348521	4.60837e+06	Non-protected	0	0	0	0	0.722625767110641
2011	759	255521	4.65037e+06	Non-protected	0	0	0	0	0.0509018082993324
2011	760	342521	4.60637e+06	Non-protected	0	0	0	0	0.496668930391476
2011	761	260521	4.64337e+06	Non-protected	0	0	0	0	0.2136645890994
2011	762	249521	4.66637e+06	Non-protected	0	0	0	0	0.0297140203663322
2011	763	304521	4.69137e+06	SPAs	0	0	0	0	0.875768063730252
2011	764	274521	4.69637e+06	Non-protected	0	0	0	0	0.0629329784171586
2011	765	270521	4.69137e+06	Non-protected	0	0	0	0	0.0600768075984169
2011	766	276521	4.66137e+06	Non-protected	0	0	0	0	0.226516422282587
2011	767	357521	4.59537e+06	Non-protected	0	0	0	0	0.0288807249986839
2011	768	277521	4.68037e+06	Non-protected	0	0	0	0	0.052011221752411
2011	769	320521	4.60837e+06	Non-protected	0	0	0	0	0.626863774032824
2011	770	278521	4.70737e+06	Non-protected	0	0	0	0	0.205638201208697
2011	771	230521	4.68937e+06	Non-protected	0	0	0	0	0.0513192942019061
2011	771	230521	4.68937e+06	Non-protected	0	0	0	0	0.0513192942019061
2011	772	272521	4.69437e+06	Non-protected	0	0	0	0	0.0654939863306211
2011	773	287521	4.68437e+06	Non-protected	0	0	0	0	0.0562586007228842
2011	774	268521	4.63237e+06	Non-protected	0	0	0	0	0.158643439988934
2011	775	330521	4.60537e+06	Non-protected	0	0	0	0	0.511119627771935
2011	776	261521	4.71537e+06	Non-protected	0	0	0	0	0.0919430892285223
2011	777	304521	4.59337e+06	Non-protected	0	0	0	0	0.111756979622296
2011	778	292521	4.60737e+06	Non-protected	0	0	0	0	0.898847966108287
2011	779	284521	4.60837e+06	Non-protected	0	0	0	0	0.534055941123718
2011	780	267521	4.68637e+06	Non-protected	0	0	0	0	0.0763499589733638
2011	781	269521	4.65537e+06	Non-protected	0	0	0	0	0.397009060168981
2011	782	316521	4.60937e+06	Non-protected	0	0	0	0	0.4610910920778
2011	783	240521	4.70037e+06	Non-protected	0	0	0	0	0.0624907595969804
2011	784	337521	4.63437e+06	Non-protected	0	0	0	0	0.0675429156165922
2011	784	337521	4.63437e+06	SPAs	0	0	0	0	0.0675429156165922
2011	785	289521	4.60537e+06	Non-protected	0	0	0	0	0.186084916582631
2011	786	302521	4.65137e+06	SPAs	0	0	0	0	0.894413536027338
2011	787	248521	4.69737e+06	Non-protected	0	0	0	0	0.034839175285729
2011	788	275521	4.63637e+06	Non-protected	0	0	0	0	0.842118498360327
2011	789	343521	4.61437e+06	Non-protected	0	0	0	0	0.853076768441641
2011	790	268521	4.66237e+06	Non-protected	0	0	0	0	0.0556969642118827
2011	791	260521	4.66537e+06	Non-protected	0	0	0	0	0.0921198898308767
2011	792	238521	4.68237e+06	Non-protected	0	0	0	0	0.0359230545852635
2011	793	299521	4.65837e+06	Non-protected	0	0	0	0	0.701329011865148
2011	793	299521	4.65837e+06	SPAs	0	0	0	0	0.701329011865148
2011	794	297521	4.66837e+06	Non-protected	0	0	0	0	0.640577362366449
2011	795	268521	4.71237e+06	Non-protected	0	0	0	0	0.0563009544922057
2011	796	318521	4.60337e+06	Non-protected	0	0	0	0	0.398769041934546
2011	797	315521	4.58837e+06	Non-protected	0	0	0	0	0.0722543966711651
2011	798	340521	4.59737e+06	Non-protected	0	0	0	0	0.2853701889005
2011	799	319521	4.65337e+06	Non-protected	0	0	0	0	0.701175799995245
2011	800	331521	4.64437e+06	Non-protected	0	0	0	0	0.704229144345319
2011	800	331521	4.64437e+06	SPAs	0	0	0	0	0.704229144345319
2011	801	305521	4.61737e+06	Non-protected	0	0	0	0	0.859605448957816
2011	802	236521	4.69337e+06	Non-protected	0	0	0	0	0.130518353038339
2011	803	303521	4.70337e+06	Non-protected	0	0	0	0	0.384820562711504
2011	804	319521	4.65737e+06	Non-protected	0	0	0	0	0.830562475770642
2011	805	297521	4.68037e+06	SPAs	0	0	0	0	0.843182141253011
2011	806	290521	4.72137e+06	Non-protected	0	0	0	0	0.0912978727189747
2011	807	286521	4.71637e+06	Non-protected	0	0	0	0	0.187572239859436
2011	808	339521	4.59937e+06	Non-protected	0	0	0	0	0.572203242485887
2011	809	344521	4.63937e+06	Non-protected	0	0	0	0	0.677822769860854
2011	809	344521	4.63937e+06	SPAs	0	0	0	0	0.677822769860854
2011	810	347521	4.63437e+06	Non-protected	0	0	0	0	0.625603798165076
2011	811	287521	4.67837e+06	Non-protected	0	0	0	0	0.20932839848967
2011	812	252521	4.65537e+06	Non-protected	0	0	0	0	0.0968888476337004
2011	813	277521	4.71637e+06	Non-protected	0	0	0	0	0.0791228650900551
2011	814	292521	4.64437e+06	SPAs	0	0	0	0	0.765810055806875
2011	815	324521	4.61737e+06	Non-protected	0	0	0	0	0.836711798916305
2011	816	254521	4.71037e+06	Non-protected	0	0	0	0	0.65021971694622
2011	817	351521	4.63137e+06	Non-protected	0	0	0	0	0.137968407745685
2011	818	267521	4.63337e+06	Non-protected	0	0	0	0	0.809531805780414
2011	819	332521	4.65837e+06	SPAs	0	0	0	0	0.801430559022515
2011	820	356521	4.63037e+06	Non-protected	0	0	0	0	0.484679644191992
2011	821	335521	4.63937e+06	Non-protected	0	0	0	0	0.760585438174933
2011	821	335521	4.63937e+06	SPAs	0	0	0	0	0.760585438174933
2011	822	373521	4.60837e+06	Non-protected	0	0	0	0	0.621571994898222
2011	823	287521	4.71637e+06	Non-protected	0	0	0	0	0.241175113470575
2011	824	288521	4.70337e+06	Non-protected	0	0	0	0	0.267360464109451
2011	825	253521	4.65837e+06	Non-protected	0	0	0	0	0.345125656138228
2011	826	303521	4.65037e+06	SPAs	0	0	0	0	0.785702825912784
2011	827	316521	4.65037e+06	Non-protected	0	0	0	0	0.36675137724393
2011	828	314521	4.65837e+06	Non-protected	0	0	0	0	0.726837406860113
2011	829	252521	4.71137e+06	Non-protected	0	0	0	0	0.701904203500873
2011	830	305521	4.66037e+06	SPAs	0	0	0	0	0.817169532720588
2011	831	262521	4.68437e+06	Non-protected	0	0	0	0	0.6635659922804
2011	832	319521	4.64737e+06	Non-protected	0	0	0	0	0.811515764848477
2011	833	284521	4.72037e+06	Non-protected	0	0	0	0	0.25320002155932
2011	834	350521	4.60237e+06	Non-protected	0	0	0	0	0.076647044924163
2011	835	326521	4.62537e+06	Non-protected	0	0	0	0	0.0288807249986839
2011	836	316521	4.66737e+06	Non-protected	0	0	0	0	0.802599739136052
2011	837	287521	4.65737e+06	Non-protected	0	0	0	0	0.31143021400984
2011	838	306521	4.67937e+06	SPAs	0	0	0	0	0.897559379571834
2011	839	250521	4.66237e+06	Non-protected	0	0	0	0	0.278770146104611
2011	840	316521	4.65237e+06	Non-protected	0	0	0	0	0.730470035074066
2011	841	221521	4.69937e+06	Non-protected	0	0	0	0	0.0326676382184202
2011	842	302521	4.66437e+06	Non-protected	0	0	0	0	0.741342443150602
2011	843	329521	4.61037e+06	Non-protected	0	0	0	0	0.737591782351889
2011	844	306521	4.62937e+06	Non-protected	0	0	0	0	0.394123372042896
2011	844	306521	4.62937e+06	SPAs	0	0	0	0	0.394123372042896
2011	845	326521	4.66237e+06	SPAs	0	0	0	0	0.584898742668006
2011	846	229521	4.70437e+06	Non-protected	0	0	0	0	0.0431800163112067
2011	847	267521	4.72237e+06	Non-protected	0	0	0	0	0.107637172465278
2011	848	229521	4.70537e+06	Non-protected	0	0	0	0	0.0288807249986839
2011	849	344521	4.57937e+06	Non-protected	0	0	0	0	0.647991350457713
2011	850	301521	4.63037e+06	Non-protected	0	0	0	0	0.38779576388145
2011	851	277521	4.69037e+06	Non-protected	0	0	0	0	0.0872910262996032
2011	852	269521	4.73437e+06	Non-protected	0	0	0	0	0.0658146168850792
2011	853	293521	4.69237e+06	Non-protected	0	0	0	0	0.272072126646542
2011	854	352521	4.63737e+06	Non-protected	0	0	0	0	0.111427151449719
2011	855	295521	4.64637e+06	SPAs	0	0	0	0	0.818609502109537
2011	856	301521	4.63937e+06	Non-protected	0	0	0	0	0.759966980740994
2011	857	320521	4.59437e+06	Non-protected	0	0	0	0	0.427863732231538
2011	858	280521	4.65037e+06	Non-protected	0	0	0	0	0.0304558404457961
2011	859	284521	4.68037e+06	Non-protected	0	0	0	0	0.108142691369016
2011	860	254521	4.72037e+06	Non-protected	0	0	0	0	0.515019846955142
2011	861	355521	4.61937e+06	Non-protected	0	0	0	0	0.197717279851492
2011	862	242521	4.71137e+06	Non-protected	0	0	0	0	0.0312124908259502
2011	863	378521	4.59937e+06	Non-protected	0	0	0	0	0.716636038639096
2011	864	249521	4.71037e+06	Non-protected	0	0	0	0	0.105058863695045
2011	865	287521	4.66837e+06	Non-protected	0	0	0	0	0.0605790777741507
2011	866	337521	4.58737e+06	Non-protected	0	0	0	0	0.218778318099748
2011	867	252521	4.68037e+06	SPAs	0	0	0	0	0.0744739993949162
2011	868	325521	4.67137e+06	Non-protected	0	0	0	0	0.868238682663381
2011	869	367521	4.59837e+06	Non-protected	0	0	0	0	0.0458165591840486
2011	870	328521	4.58737e+06	SPAs	0	0	0	0	0.0603394940710757
2011	871	282521	4.67637e+06	Non-protected	0	0	0	0	0.0951754451591255
2011	872	300521	4.61937e+06	SPAs	0	0	0	0	0.890934380126667
2011	873	358521	4.60937e+06	Non-protected	0	0	0	0	0.0541879645578659
2011	874	298521	4.66837e+06	Non-protected	0	0	0	0	0.529856752090348
2011	874	298521	4.66837e+06	SPAs	0	0	0	0	0.529856752090348
2011	875	318521	4.63537e+06	Non-protected	0	0	0	0	0.491293804788109
2011	876	330521	4.58337e+06	SPAs	0	0	0	0	0.441246105990896
2011	877	287521	4.63037e+06	N.R. of Villafáfila	0	0	0	0	0.846928572324986
2011	878	344521	4.58037e+06	Non-protected	0	0	0	0	0.466889874763741
2011	879	287521	4.60937e+06	Non-protected	0	0	0	0	0.834514170907565
2011	880	315521	4.68937e+06	Non-protected	0	0	0	0	0.584602712912803
2011	881	272521	4.66337e+06	Non-protected	0	0	0	0	0.474833109831163
2011	882	297521	4.63237e+06	Non-protected	0	0	0	0	0.860191064178953
2011	883	319521	4.67937e+06	Non-protected	0	0	0	0	0.696372683311469
2011	883	319521	4.67937e+06	SPAs	0	0	0	0	0.696372683311469
2011	884	263521	4.71837e+06	Non-protected	0	0	0	0	0.289806208381184
2011	885	359521	4.59237e+06	Non-protected	0	0	0	0	0.150200752640263
2011	886	352521	4.62637e+06	Non-protected	0	0	0	0	0.572838657839399
2011	887	345521	4.57737e+06	Non-protected	0	0	0	0	0.45751786756381
2011	888	318521	4.63437e+06	Non-protected	0	0	0	0	0.493198836746821
2011	889	328521	4.62537e+06	Non-protected	0	0	0	0	0.520097438843601
2011	890	303521	4.63937e+06	Non-protected	0	0	0	0	0.706438703507631
2011	891	322521	4.62137e+06	Non-protected	0	0	0	0	0.298590174813519
2011	892	285521	4.69337e+06	SPAs	0	0	0	0	0.228308434371205
2011	893	348521	4.59837e+06	Non-protected	0	0	0	0	0.0465390568083175
2011	894	361521	4.59937e+06	Non-protected	0	0	0	0	0.0644012656300869
2011	895	293521	4.69937e+06	Non-protected	0	0	0	0	0.0801752812790429
2011	896	267521	4.70237e+06	Non-protected	0	0	0	0	0.0960444236492771
2011	897	301521	4.67937e+06	SPAs	0	0	0	0	0.772316244137215
2011	898	290521	4.69237e+06	Non-protected	0	0	0	0	0.0625161362721196
2011	899	278521	4.69437e+06	Non-protected	0	0	0	0	0.0496985523375386
2011	900	331521	4.61137e+06	Non-protected	0	0	0	0	0.765755602397762
2011	901	247521	4.67337e+06	Non-protected	0	0	0	0	0.0316579434413576
2011	902	361521	4.61837e+06	Non-protected	0	0	0	0	0.361596444870582
2011	903	227521	4.69337e+06	Non-protected	0	0	0	0	0.0361091913545987
2011	903	227521	4.69337e+06	Non-protected	0	0	0	0	0.0361091913545987
2011	904	355521	4.63237e+06	Non-protected	0	0	0	0	0.782780788416543
2011	905	347521	4.57637e+06	Non-protected	0	0	0	0	0.0288807249986839
2011	906	290521	4.64637e+06	SPAs	0	0	0	0	0.819034665245766
2011	907	295521	4.66137e+06	Non-protected	0	0	0	0	0.49068676035519
2011	908	263521	4.72537e+06	Non-protected	0	0	0	0	0.0585084072275952
2011	909	294521	4.67237e+06	SPAs	0	0	0	0	0.884450210997209
2011	910	276521	4.72037e+06	Non-protected	0	0	0	0	0.0463770230040293
2011	911	331521	4.63737e+06	Non-protected	0	0	0	0	0.614278085774246
2011	912	262521	4.65537e+06	Non-protected	0	0	0	0	0.110497117363673
2011	913	240521	4.69737e+06	Non-protected	0	0	0	0	0.036082581040264
2011	914	333521	4.59237e+06	Non-protected	0	0	0	0	0.268618288133967
2011	914	333521	4.59237e+06	SPAs	0	0	0	0	0.268618288133967
2011	915	269521	4.64237e+06	Non-protected	0	0	0	0	0.0886528771238791
2011	916	324521	4.60837e+06	Non-protected	0	0	0	0	0.794523536862129
2011	917	310521	4.64237e+06	Non-protected	0	0	0	0	0.864396051918036
2011	918	330521	4.59037e+06	SPAs	0	0	0	0	0.101284581815321
2011	919	272521	4.67637e+06	Non-protected	0	0	0	0	0.0475470472450056
2011	920	357521	4.61437e+06	Non-protected	0	0	0	0	0.0352654970222562
2011	921	239521	4.70737e+06	Non-protected	0	0	0	0	0.0291255295276297
2011	922	313521	4.59737e+06	Non-protected	0	0	0	0	0.349473553351778
2011	923	290521	4.72537e+06	Non-protected	0	0	0	0	0.453444102283647
2011	924	340521	4.64537e+06	Non-protected	0	0	0	0	0.633052756017028
2011	925	258521	4.71837e+06	Non-protected	0	0	0	0	0.118314725314599
2011	926	250521	4.69237e+06	Non-protected	0	0	0	0	0.0476837347002518
2011	927	278521	4.73037e+06	Non-protected	0	0	0	0	0.0321998655216043
2011	928	243521	4.68637e+06	Non-protected	0	0	0	0	0.0288807249986839
2011	929	290521	4.64337e+06	SPAs	0	0	0	0	0.885088784242381
2011	929	290521	4.64337e+06	N.R. of Villafáfila	0	0	0	0	0.885088784242381
2011	930	282521	4.72337e+06	Non-protected	0	0	0	0	0.0305602178839313
2011	931	272521	4.68937e+06	Non-protected	0	0	0	0	0.0565813135770193
2011	932	299521	4.65637e+06	Non-protected	0	0	0	0	0.832842252416411
2011	932	299521	4.65637e+06	SPAs	0	0	0	0	0.832842252416411
2011	933	319521	4.64037e+06	Non-protected	0	0	0	0	0.831491818883261
2011	934	235521	4.69037e+06	Non-protected	0	0	0	0	0.0903632000472083
2011	934	235521	4.69037e+06	Non-protected	0	0	0	0	0.0903632000472083
2011	935	285521	4.70737e+06	Non-protected	0	0	0	0	0.785047811549841
2011	936	287521	4.66737e+06	Non-protected	0	0	0	0	0.100280929266068
2011	937	306521	4.70037e+06	Non-protected	0	0	0	0	0.798851026908742
2011	938	329521	4.64937e+06	Non-protected	0	0	0	0	0.845879419908357
2011	938	329521	4.64937e+06	SPAs	0	0	0	0	0.845879419908357
2011	939	322521	4.62537e+06	Non-protected	0	0	0	0	0.174918736674059
2011	940	349521	4.60937e+06	Non-protected	0	0	0	0	0.062282775588949
2011	941	267521	4.63437e+06	Non-protected	0	0	0	0	0.11475729207414
2011	942	299521	4.66137e+06	Non-protected	0	0	0	0	0.82824019480635
2011	942	299521	4.66137e+06	SPAs	0	0	0	0	0.82824019480635
2011	943	333521	4.61737e+06	Non-protected	0	0	0	0	0.606562881461259
2011	944	244521	4.68037e+06	Non-protected	0	0	0	0	0.0320718245438679
2011	945	247521	4.67937e+06	Non-protected	0	0	0	0	0.0289680535600459
2011	946	272521	4.70337e+06	Non-protected	0	0	0	0	0.065893809744546
2011	947	244521	4.69837e+06	Non-protected	0	0	0	0	0.0683858128075419
2011	948	312521	4.66737e+06	Non-protected	0	0	0	0	0.760445707299142
2011	949	276521	4.65437e+06	Non-protected	0	0	0	0	0.0410621068510498
2011	950	324521	4.57137e+06	SPAs	0	0	0	0	0.740208975012663
2011	951	225521	4.69037e+06	Non-protected	0	0	0	0	0.0288807249986839
2011	952	324521	4.66937e+06	Non-protected	0	0	0	0	0.474824477870607
2011	953	268521	4.64037e+06	Non-protected	0	0	0	0	0.604207101576624
2011	954	278521	4.64437e+06	Non-protected	0	0	0	0	0.793808965329739
2011	955	336521	4.57937e+06	Non-protected	0	0	0	0	0.147619795494445
2011	956	247521	4.65937e+06	Non-protected	0	0	0	0	0.056447855268109
2011	957	336521	4.65537e+06	SPAs	0	0	0	0	0.533356625730843
2011	958	280521	4.62737e+06	N.R. of Villafáfila	0	0	0	0	0.838330390648483
2011	959	256521	4.70137e+06	Non-protected	0	0	0	0	0.0303456749696543
2011	960	307521	4.58137e+06	SPAs	0	0	0	0	0.522892873640553
2011	961	248521	4.70137e+06	Non-protected	0	0	0	0	0.0472642462083478
2011	962	310521	4.62837e+06	Non-protected	0	0	0	0	0.637310555746115
2011	963	268521	4.69237e+06	Non-protected	0	0	0	0	0.143719684620653
2011	964	304521	4.61437e+06	Non-protected	0	0	0	0	0.611239292283574
2011	965	286521	4.72637e+06	Non-protected	0	0	0	0	0.159171344665168
2011	966	310521	4.66337e+06	Non-protected	0	0	0	0	0.38937057521089
2011	967	281521	4.67237e+06	Non-protected	0	0	0	0	0.757037657592797
2011	968	279521	4.67937e+06	Non-protected	0	0	0	0	0.0563128564556733
2011	969	285521	4.61137e+06	Non-protected	0	0	0	0	0.81040895886334
2011	970	331521	4.64037e+06	Non-protected	0	0	0	0	0.417569153959852
2011	971	283521	4.63937e+06	N.R. of Villafáfila	0	0	0	0	0.819489720161819
2011	972	334521	4.64737e+06	Non-protected	0	0	0	0	0.642478065103536
2011	972	334521	4.64737e+06	SPAs	0	0	0	0	0.642478065103536
2011	973	285521	4.63537e+06	N.R. of Villafáfila	0	0	0	0	0.736370742176031
2011	974	272521	4.68537e+06	Non-protected	0	0	0	0	0.0929946722767787
2011	975	322521	4.67637e+06	Non-protected	0	0	0	0	0.48396329272985
2011	976	324521	4.63737e+06	Non-protected	0	0	0	0	0.668275969160637
2011	977	290521	4.67837e+06	Non-protected	0	0	0	0	0.0341360218850515
2011	978	306521	4.65537e+06	Non-protected	0	0	0	0	0.5870184752613
2011	978	306521	4.65537e+06	SPAs	0	0	0	0	0.5870184752613
2011	978	306521	4.65537e+06	SPAs	0	0	0	0	0.5870184752613
2011	979	297521	4.62937e+06	Non-protected	0	0	0	0	0.0307998936151105
2011	980	242521	4.67737e+06	Non-protected	0	0	0	0	0.0391806690768701
2011	981	312521	4.65437e+06	Non-protected	0	0	0	0	0.845951927065522
2011	982	320521	4.66937e+06	Non-protected	0	0	0	0	0.538001145904068
2011	983	264521	4.64037e+06	Non-protected	0	0	0	0	0.0736074517704202
2011	984	279521	4.73537e+06	Non-protected	0	0	0	0	0.0391998100341873
2011	985	304521	4.59937e+06	Non-protected	0	0	0	0	0.0712576678509534
2011	986	313521	4.63937e+06	Non-protected	0	0	0	0	0.903381851377057
2011	987	281521	4.65637e+06	Non-protected	0	0	0	0	0.116367062469882
2011	988	239521	4.71337e+06	Non-protected	0	0	0	0	0.0904242552934257
2011	989	314521	4.67237e+06	Non-protected	0	0	0	0	0.53892715580712
2011	990	300521	4.67237e+06	SPAs	0	0	0	0	0.59025253116589
2011	991	294521	4.68037e+06	Non-protected	0	0	0	0	0.863178263698113
2011	992	338521	4.62737e+06	Non-protected	0	0	0	0	0.531058886075219
2011	993	346521	4.64537e+06	Non-protected	0	0	0	0	0.763971160389728
2011	994	314521	4.62737e+06	Non-protected	0	0	0	0	0.750630417063226
2011	995	272521	4.64337e+06	Non-protected	0	0	0	0	0.038449617221133
2011	996	292521	4.61537e+06	Non-protected	0	0	0	0	0.840348265574505
2011	996	292521	4.61537e+06	SPAs	0	0	0	0	0.840348265574505
2011	997	246521	4.68337e+06	Non-protected	0	0	0	0	0.34737020094631
2011	998	305521	4.68337e+06	SPAs	0	0	0	0	0.837365934676481
2011	999	294521	4.62837e+06	Non-protected	0	0	0	0	0.619750657757599
2011	1000	257521	4.64737e+06	Non-protected	0	0	0	0	0.082799831011607
2011	1001	254521	4.67737e+06	Non-protected	0	0	0	0	0.155683681342576
2011	1001	254521	4.67737e+06	SPAs	0	0	0	0	0.155683681342576
2011	1002	339521	4.57637e+06	Non-protected	0	0	0	0	0.0548773703145645
2011	1003	253521	4.71737e+06	Non-protected	0	0	0	0	0.472198287393822
2011	1004	267521	4.71937e+06	Non-protected	0	0	0	0	0.0608194414352303
2011	1005	307521	4.62337e+06	Non-protected	0	0	0	0	0.768148073779179
2011	1006	273521	4.69837e+06	Non-protected	0	0	0	0	0.209106760278423
2011	1007	354521	4.63437e+06	Non-protected	0	0	0	0	0.85109378013697
2011	1008	300521	4.64237e+06	SPAs	0	0	0	0	0.777301315391955
2011	1009	349521	4.59437e+06	Non-protected	0	0	0	0	0.47601337614286
2011	1010	259521	4.67137e+06	Non-protected	0	0	0	0	0.0288807249986839
2011	1011	325521	4.59537e+06	Non-protected	0	0	0	0	0.194812455029531
2011	1012	320521	4.64837e+06	Non-protected	0	0	0	0	0.532179136034431
2011	1013	242521	4.68037e+06	Non-protected	0	0	0	0	0.0344825841155317
2011	1013	242521	4.68037e+06	Non-protected	0	0	0	0	0.0344825841155317
2011	1014	292521	4.71337e+06	Non-protected	0	0	0	0	0.36368142480157
2011	1015	308521	4.63537e+06	Non-protected	0	0	0	0	0.479036265275235
2011	1016	320521	4.56237e+06	SPAs	0	0	0	0	0.372578940910969
2011	1017	306521	4.67837e+06	SPAs	0	0	0	0	0.861283582482934
2011	1018	342521	4.61537e+06	Non-protected	0	0	0	0	0.857919823901949
2011	1019	274521	4.69137e+06	Non-protected	0	0	0	0	0.0427587201313268
2011	1020	307521	4.66737e+06	Non-protected	0	0	0	0	0.260585361833742
2011	1021	314521	4.57837e+06	SPAs	0	0	0	0	0.603910884537244
2011	1022	328521	4.66137e+06	Non-protected	0	0	0	0	0.285337565982331
2011	1022	328521	4.66137e+06	SPAs	0	0	0	0	0.285337565982331
2011	1023	273521	4.68237e+06	Non-protected	0	0	0	0	0.0680783195145626
2011	1024	345521	4.58637e+06	Non-protected	0	0	0	0	0.244820792148141
2011	1025	321521	4.60737e+06	Non-protected	0	0	0	0	0.525518561389452
2011	1026	278521	4.68337e+06	Non-protected	0	0	0	0	0.0456816290937736
2011	1027	354521	4.60837e+06	Non-protected	0	0	0	0	0.0908571056226962
2011	1028	314521	4.62437e+06	Non-protected	0	0	0	0	0.642958795253603
2011	1029	318521	4.58737e+06	Non-protected	0	0	0	0	0.241249082592033
2011	1030	356521	4.60337e+06	Non-protected	0	0	0	0	0.0858195490727702
2011	1031	314521	4.64937e+06	Non-protected	0	0	0	0	0.815804591178655
2011	1032	257521	4.65537e+06	Non-protected	0	0	0	0	0.236780458943336
2011	1033	259521	4.64237e+06	Non-protected	0	0	0	0	0.0288807249986839
2011	1034	329521	4.63137e+06	Non-protected	0	0	0	0	0.603483216452234
2011	1035	368521	4.60337e+06	Non-protected	0	0	0	0	0.0575744659817466
2011	1036	326521	4.60837e+06	Non-protected	0	0	0	0	0.752934467567348
2011	1037	298521	4.67337e+06	SPAs	0	0	0	0	0.918673030131723
2011	1038	262521	4.72737e+06	Non-protected	0	0	0	0	0.0873040807487404
2011	1039	335521	4.60137e+06	Non-protected	0	0	0	0	0.710350212614915
2011	1040	326521	4.56437e+06	SPAs	0	0	0	0	0.765136366334682
2011	1041	348521	4.58937e+06	Non-protected	0	0	0	0	0.185761632552857
2011	1042	325521	4.65237e+06	Non-protected	0	0	0	0	0.855261361108449
2011	1043	261521	4.63937e+06	Non-protected	0	0	0	0	0.0582329658336953
2011	1044	274521	4.71337e+06	Non-protected	0	0	0	0	0.0458170289007913
2011	1045	275521	4.65137e+06	Non-protected	0	0	0	0	0.0925486696346649
2011	1046	277521	4.67437e+06	Non-protected	0	0	0	0	0.163169303843828
2011	1047	231521	4.68337e+06	Non-protected	0	0	0	0	0.0288807249986839
2011	1047	231521	4.68337e+06	Non-protected	0	0	0	0	0.0288807249986839
2011	1048	270521	4.63737e+06	Non-protected	0	0	0	0	0.199548654060496
2011	1049	301521	4.67537e+06	SPAs	0	0	0	0	0.826081565767835
2011	1050	323521	4.61137e+06	Non-protected	0	0	0	0	0.804619604674389
2011	1051	324521	4.62337e+06	Non-protected	0	0	0	0	0.0288807249986839
2011	1052	278521	4.69537e+06	Non-protected	0	0	0	0	0.0594341148981332
2011	1053	340521	4.62837e+06	Non-protected	0	0	0	0	0.744751719694921
2011	1054	336521	4.61837e+06	Non-protected	0	0	0	0	0.762867374526494
2011	1055	346521	4.60037e+06	Non-protected	0	0	0	0	0.0289419915360873
2011	1056	354521	4.63037e+06	Non-protected	0	0	0	0	0.742335371551518
2011	1057	345521	4.59837e+06	Non-protected	0	0	0	0	0.214132825897468
2011	1058	274521	4.72837e+06	Non-protected	0	0	0	0	0.117825496275115
2011	1059	268521	4.63337e+06	Non-protected	0	0	0	0	0.658944206593756
2011	1060	233521	4.69537e+06	Non-protected	0	0	0	0	0.367652843073568
2011	1061	271521	4.65837e+06	Non-protected	0	0	0	0	0.242823536258314
2011	1062	347521	4.63037e+06	Non-protected	0	0	0	0	0.314116962759002
2011	1063	306521	4.61237e+06	Non-protected	0	0	0	0	0.844174993848917
2011	1064	240521	4.68737e+06	Non-protected	0	0	0	0	0.0288807249986839
2011	1065	283521	4.73537e+06	Non-protected	0	0	0	0	0.0288807249986839
2011	1066	350521	4.62437e+06	Non-protected	0	0	0	0	0.712615688009413
2011	1067	366521	4.60537e+06	Non-protected	0	0	0	0	0.0377665747135826
2011	1068	280521	4.72137e+06	Non-protected	0	0	0	0	0.0362573980958433
2011	1069	265521	4.71237e+06	Non-protected	0	0	0	0	0.071993490504788
2011	1070	292521	4.65337e+06	Non-protected	0	0	0	0	0.838221837809361
2011	1071	347521	4.60137e+06	Non-protected	0	0	0	0	0.0288807249986839
2011	1072	241521	4.69637e+06	Non-protected	0	0	0	0	0.0345892112363289
2011	1073	253521	4.67837e+06	SPAs	0	0	0	0	0.149097232088185
2011	1074	286521	4.65637e+06	Non-protected	0	0	0	0	0.252394824406856
2011	1075	247521	4.67137e+06	Non-protected	0	0	0	0	0.0372004809290943
2011	1076	239521	4.68837e+06	Non-protected	0	0	0	0	0.0288807249986839
2011	1077	345521	4.61137e+06	Non-protected	0	0	0	0	0.578112759770548
2011	1078	292521	4.60937e+06	Non-protected	0	0	0	0	0.884161005353177
2011	1079	275521	4.67037e+06	Non-protected	0	0	0	0	0.274084580530574
2011	1080	304521	4.63837e+06	Non-protected	0	0	0	0	0.842330604773638
2011	1081	322521	4.61837e+06	Non-protected	0	0	0	0	0.197451187908466
2011	1082	261521	4.71237e+06	Non-protected	0	0	0	0	0.100378831256209
2011	1083	298521	4.62737e+06	Non-protected	0	0	0	0	0.0288807249986839
2011	1084	311521	4.57837e+06	SPAs	0	0	0	0	0.705966655508424
2011	1085	255521	4.66037e+06	Non-protected	0	0	0	0	0.642074363141208
2011	1086	339521	4.63037e+06	Non-protected	0	0	0	0	0.205216592420566
2011	1087	301521	4.62637e+06	Non-protected	0	0	0	0	0.350450908063851
2011	1087	301521	4.62637e+06	SPAs	0	0	0	0	0.350450908063851
2011	1088	335521	4.64137e+06	Non-protected	0	0	0	0	0.683738788368044
2011	1089	265521	4.66837e+06	Non-protected	0	0	0	0	0.0472377779314227
2011	1090	233521	4.68637e+06	Non-protected	0	0	0	0	0.0544337919742295
2011	1091	332521	4.65137e+06	SPAs	0	0	0	0	0.583093768814244
2011	1092	267521	4.73037e+06	Non-protected	0	0	0	0	0.0350576554990831
2011	1093	302521	4.70037e+06	Non-protected	0	0	0	0	0.734421093087168
2011	1094	296521	4.61937e+06	SPAs	0	0	0	0	0.850320725553828
2011	1095	376521	4.60337e+06	Non-protected	0	0	0	0	0.199635423128873
2011	1096	312521	4.63937e+06	Non-protected	0	0	0	0	0.890313333408537
2011	1097	277521	4.70637e+06	Non-protected	0	0	0	0	0.714511985191679
2011	1098	285521	4.71137e+06	Non-protected	0	0	0	0	0.600079676901319
2011	1099	261521	4.70137e+06	Non-protected	0	0	0	0	0.0810991748593878
2011	1100	279521	4.62737e+06	N.R. of Villafáfila	0	0	0	0	0.871376314536148
2011	1101	333521	4.66037e+06	SPAs	0	0	0	0	0.782158695471104
2011	1102	295521	4.60837e+06	Non-protected	0	0	0	0	0.772650040670908
2011	1103	260521	4.64937e+06	Non-protected	0	0	0	0	0.0364414818083058
2011	1104	260521	4.66837e+06	Non-protected	0	0	0	0	0.0295561518691883
2011	1105	322521	4.64037e+06	Non-protected	0	0	0	0	0.346755963508705
2011	1106	232521	4.68137e+06	Non-protected	0	0	0	0	0.0288807249986839
2011	1106	232521	4.68137e+06	Non-protected	0	0	0	0	0.0288807249986839
2011	1107	326521	4.64737e+06	Non-protected	0	0	0	0	0.890698579408656
2011	1108	268521	4.67137e+06	Non-protected	0	0	0	0	0.0616527369450611
2011	1109	336521	4.64037e+06	Non-protected	0	0	0	0	0.614934418023754
2011	1109	336521	4.64037e+06	SPAs	0	0	0	0	0.614934418023754
2011	1110	307521	4.63637e+06	Non-protected	0	0	0	0	0.850221749718987
2011	1111	293521	4.67537e+06	Non-protected	0	0	0	0	0.6892218149001
2011	1112	326521	4.64337e+06	Non-protected	0	0	0	0	0.688580147768288
2011	1113	331521	4.62437e+06	Non-protected	0	0	0	0	0.817585767723328
2011	1114	312521	4.67237e+06	Non-protected	0	0	0	0	0.512922919044702
2011	1115	337521	4.62837e+06	Non-protected	0	0	0	0	0.676248464034357
2011	1116	261521	4.69037e+06	Non-protected	0	0	0	0	0.0806793393335623
2011	1117	311521	4.68537e+06	Non-protected	0	0	0	0	0.749357711690755
2011	1117	311521	4.68537e+06	SPAs	0	0	0	0	0.749357711690755
2011	1117	311521	4.68537e+06	SPAs	0	0	0	0	0.749357711690755
2011	1118	310521	4.60937e+06	Non-protected	0	0	0	0	0.694540405906209
2011	1119	330521	4.59737e+06	Non-protected	0	0	0	0	0.199658092939338
2011	1120	262521	4.67837e+06	SPAs	0	0	0	0	0.624586579881204
2011	1121	323521	4.65637e+06	Non-protected	0	0	0	0	0.823857534697769
2011	1122	222521	4.69637e+06	Non-protected	0	0	0	0	0.029694982772107
2011	1123	310521	4.60237e+06	Non-protected	0	0	0	0	0.572713579333167
2011	1124	285521	4.68237e+06	Non-protected	0	0	0	0	0.222309972942497
2011	1125	296521	4.68337e+06	Non-protected	0	0	0	0	0.718070771520216
2011	1126	370521	4.59637e+06	Non-protected	0	0	0	0	0.0288807249986839
2011	1127	362521	4.59037e+06	Non-protected	0	0	0	0	0.609006240110486
2011	1128	284521	4.68437e+06	Non-protected	0	0	0	0	0.129616479655315
2011	1129	284521	4.70237e+06	SPAs	0	0	0	0	0.400479441303233
2011	1130	253521	4.69337e+06	Non-protected	0	0	0	0	0.0627940746951919
2011	1131	295521	4.64937e+06	SPAs	0	0	0	0	0.76452358965925
2011	1132	360521	4.61737e+06	Non-protected	0	0	0	0	0.193534312460993
2011	1133	370521	4.61037e+06	Non-protected	0	0	0	0	0.715621178063698
2011	1134	273521	4.66537e+06	Non-protected	0	0	0	0	0.409497034706454
2011	1135	280521	4.68437e+06	Non-protected	0	0	0	0	0.0474998588489951
2011	1136	227521	4.70237e+06	Non-protected	0	0	0	0	0.0434757701636813
2011	1137	227521	4.69937e+06	Non-protected	0	0	0	0	0.274376051645258
2011	1138	291521	4.71937e+06	Non-protected	0	0	0	0	0.179603780953251
2011	1139	322521	4.59037e+06	Non-protected	0	0	0	0	0.2614515681504
2011	1139	322521	4.59037e+06	Non-protected	0	0	0	0	0.2614515681504
2011	1140	285521	4.66037e+06	Non-protected	0	0	0	0	0.06485372092844
2011	1141	292521	4.67037e+06	Non-protected	0	0	0	0	0.362351275298521
2011	1141	292521	4.67037e+06	SPAs	0	0	0	0	0.362351275298521
2011	1142	298521	4.60037e+06	Non-protected	0	0	0	0	0.348261086721392
2011	1143	225521	4.70337e+06	Non-protected	0	0	0	0	0.0370143432348256
2011	1144	318521	4.58537e+06	Non-protected	0	0	0	0	0.803656838143898
2011	1145	374521	4.60537e+06	Non-protected	0	0	0	0	0.183707347842093
2011	1146	224521	4.69937e+06	Non-protected	0	0	0	0	0.0457373863599242
2011	1147	235521	4.69737e+06	Non-protected	0	0	0	0	0.248420292626286
2011	1148	320521	4.58237e+06	Non-protected	0	0	0	0	0.728494692059786
2011	1149	270521	4.70737e+06	Non-protected	0	0	0	0	0.11368576144274
2011	1150	328521	4.66537e+06	SPAs	0	0	0	0	0.610047987480361
2011	1151	353521	4.61937e+06	Non-protected	0	0	0	0	0.662297995487369
2011	1152	335521	4.62337e+06	Non-protected	0	0	0	0	0.313845265835184
2011	1153	336521	4.61037e+06	Non-protected	0	0	0	0	0.620909209308247
2011	1154	275521	4.69737e+06	Non-protected	0	0	0	0	0.103188225983156
2011	1155	310521	4.63437e+06	Non-protected	0	0	0	0	0.823755738953954
2011	1156	334521	4.58537e+06	Non-protected	0	0	0	0	0.23586675630388
2011	1157	286521	4.71237e+06	Non-protected	0	0	0	0	0.081209243912377
2011	1158	303521	4.60537e+06	Non-protected	0	0	0	0	0.720117363849659
2011	1159	277521	4.64137e+06	Non-protected	0	0	0	0	0.840931726611337
2011	1160	327521	4.62437e+06	Non-protected	0	0	0	0	0.266192556156356
2011	1161	264521	4.69537e+06	Non-protected	0	0	0	0	0.0307649563171505
2011	1162	307521	4.58937e+06	Non-protected	0	0	0	0	0.0733832930830568
2011	1163	287521	4.70237e+06	Non-protected	0	0	0	0	0.42784732050291
2011	1163	287521	4.70237e+06	SPAs	0	0	0	0	0.42784732050291
2011	1164	268521	4.69837e+06	Non-protected	0	0	0	0	0.0732817951075965
2011	1165	317521	4.63537e+06	Non-protected	0	0	0	0	0.540563242005233
2011	1166	295521	4.67737e+06	Non-protected	0	0	0	0	0.891280071245125
2011	1166	295521	4.67737e+06	SPAs	0	0	0	0	0.891280071245125
2011	1167	297521	4.60337e+06	Non-protected	0	0	0	0	0.649723459998777
2011	1168	321521	4.61137e+06	Non-protected	0	0	0	0	0.80956803182001
2011	1169	268521	4.63737e+06	Non-protected	0	0	0	0	0.390137502981119
2011	1170	287521	4.68037e+06	Non-protected	0	0	0	0	0.0704719542555337
2011	1171	248521	4.71937e+06	Non-protected	0	0	0	0	0.0726444859446935
2011	1172	305521	4.64337e+06	Non-protected	0	0	0	0	0.83925206762984
2011	1173	256521	4.71737e+06	Non-protected	0	0	0	0	0.389847489513944
2011	1174	317521	4.67037e+06	Non-protected	0	0	0	0	0.825558983922854
2011	1175	242521	4.68337e+06	Non-protected	0	0	0	0	0.0318852751803086
2011	1176	256521	4.71937e+06	Non-protected	0	0	0	0	0.244106040386744
2011	1177	248521	4.71637e+06	Non-protected	0	0	0	0	0.0941319735670412
2011	1178	293521	4.60537e+06	Non-protected	0	0	0	0	0.823495930873413
2011	1179	305521	4.62837e+06	Non-protected	0	0	0	0	0.358126814171918
2011	1179	305521	4.62837e+06	SPAs	0	0	0	0	0.358126814171918
2011	1180	357521	4.63037e+06	Non-protected	0	0	0	0	0.587042371810808
2011	1181	246521	4.68737e+06	Non-protected	0	0	0	0	0.041347251007754
2011	1182	321521	4.67937e+06	Non-protected	0	0	0	0	0.170803060541684
2011	1183	306521	4.66537e+06	Non-protected	0	0	0	0	0.486232541322445
2011	1183	306521	4.66537e+06	SPAs	0	0	0	0	0.486232541322445
2011	1184	233521	4.69737e+06	Non-protected	0	0	0	0	0.519456476143991
2011	1185	345521	4.60437e+06	Non-protected	0	0	0	0	0.478055785061995
2011	1186	328521	4.62237e+06	Non-protected	0	0	0	0	0.874203747502017
2011	1187	273521	4.70437e+06	Non-protected	0	0	0	0	0.0458377816940874
2011	1188	316521	4.60137e+06	Non-protected	0	0	0	0	0.683820620745332
2011	1189	327521	4.60137e+06	Non-protected	0	0	0	0	0.118365946681087
2011	1190	322521	4.60037e+06	Non-protected	0	0	0	0	0.600140220728817
2011	1191	243521	4.70437e+06	Non-protected	0	0	0	0	0.101515988133581
2011	1192	338521	4.65137e+06	Non-protected	0	0	0	0	0.755914141742196
2011	1193	356521	4.61737e+06	Non-protected	0	0	0	0	0.523486406423939
2011	1194	265521	4.69537e+06	Non-protected	0	0	0	0	0.0401568899916868
2011	1195	325521	4.66237e+06	Non-protected	0	0	0	0	0.667549985444035
2011	1195	325521	4.66237e+06	SPAs	0	0	0	0	0.667549985444035
2011	1196	305521	4.61137e+06	Non-protected	0	0	0	0	0.76319524898926
2011	1197	348521	4.62337e+06	Non-protected	0	0	0	0	0.828154897217991
2011	1198	339521	4.64837e+06	Non-protected	0	0	0	0	0.384277618778999
2011	1199	278521	4.73237e+06	Non-protected	0	0	0	0	0.047836759156042
2011	1200	275521	4.68037e+06	Non-protected	0	0	0	0	0.0645502710393127
2011	1201	274521	4.65137e+06	Non-protected	0	0	0	0	0.043967421652084
2011	1202	253521	4.65237e+06	Non-protected	0	0	0	0	0.0804010770517228
2011	1203	244521	4.70237e+06	Non-protected	0	0	0	0	0.112372221528174
2011	1204	333521	4.61437e+06	Non-protected	0	0	0	0	0.796186478067765
2011	1205	273521	4.71637e+06	Non-protected	0	0	0	0	0.0317353635336123
2011	1206	253521	4.72037e+06	Non-protected	0	0	0	0	0.492089921055082
2011	1207	232521	4.69137e+06	Non-protected	0	0	0	0	0.037354784707236
2011	1208	320521	4.60637e+06	Non-protected	0	0	0	0	0.78350452613073
2011	1209	328521	4.56337e+06	SPAs	0	0	0	0	0.310721231020728
2011	1210	283521	4.62637e+06	N.R. of Villafáfila	0	0	0	0	0.901220140628112
2011	1211	333521	4.64637e+06	Non-protected	0	0	0	0	0.570357268949872
2011	1211	333521	4.64637e+06	SPAs	0	0	0	0	0.570357268949872
2011	1212	325521	4.64337e+06	Non-protected	0	0	0	0	0.749840240753271
2011	1213	335521	4.64737e+06	Non-protected	0	0	0	0	0.70266740418853
2011	1213	335521	4.64737e+06	SPAs	0	0	0	0	0.70266740418853
2011	1214	290521	4.66537e+06	Non-protected	0	0	0	0	0.596340648543552
2011	1215	348521	4.60337e+06	Non-protected	0	0	0	0	0.215343174738487
2011	1216	288521	4.66337e+06	Non-protected	0	0	0	0	0.193294666018113
2011	1217	278521	4.64337e+06	Non-protected	0	0	0	0	0.712974254523419
2011	1218	362521	4.61137e+06	Non-protected	0	0	0	0	0.54242314714302
2011	1219	258521	4.66137e+06	Non-protected	0	0	0	0	0.159033922803777
2011	1220	365521	4.60637e+06	Non-protected	0	0	0	0	0.340291296370957
2011	1221	364521	4.59637e+06	Non-protected	0	0	0	0	0.281812110532846
2011	1222	291521	4.67837e+06	Non-protected	0	0	0	0	0.186151879561359
2011	1223	257521	4.66737e+06	Non-protected	0	0	0	0	0.045755405885999
2011	1224	288521	4.65537e+06	Non-protected	0	0	0	0	0.678813876279693
2011	1225	244521	4.70637e+06	Non-protected	0	0	0	0	0.0350258665040342
2011	1226	296521	4.61437e+06	Non-protected	0	0	0	0	0.889833460287576
2011	1227	282521	4.65637e+06	Non-protected	0	0	0	0	0.362782529607998
2011	1228	267521	4.72337e+06	Non-protected	0	0	0	0	0.131850028532291
2011	1229	269521	4.69337e+06	Non-protected	0	0	0	0	0.054922096901064
2011	1230	359521	4.61237e+06	Non-protected	0	0	0	0	0.391360294966057
2011	1231	254521	4.70237e+06	Non-protected	0	0	0	0	0.0403420815987621
2011	1232	324521	4.66737e+06	Non-protected	0	0	0	0	0.519217820960876
2011	1233	245521	4.69537e+06	Non-protected	0	0	0	0	0.0288807249986839
2011	1234	293521	4.63537e+06	N.R. of Villafáfila	0	0	0	0	0.762190587076791
2011	1235	236521	4.67537e+06	Non-protected	0	0	0	0	0.182864272523705
2011	1236	290521	4.62537e+06	Non-protected	0	0	0	0	0.655581360857575
2011	1236	290521	4.62537e+06	N.R. of Villafáfila	0	0	0	0	0.655581360857575
2011	1237	304521	4.63937e+06	Non-protected	0	0	0	0	0.724116355601939
2011	1238	316521	4.65837e+06	Non-protected	0	0	0	0	0.858101157172601
2011	1239	275521	4.63137e+06	Non-protected	0	0	0	0	0.914376825055941
2011	1239	275521	4.63137e+06	N.R. of Villafáfila	0	0	0	0	0.914376825055941
2011	1240	258521	4.71637e+06	Non-protected	0	0	0	0	0.898864980612575
2011	1241	232521	4.68737e+06	Non-protected	0	0	0	0	0.035790465268928
2011	1242	242521	4.69837e+06	Non-protected	0	0	0	0	0.0730101734273068
2011	1243	245521	4.66837e+06	Non-protected	0	0	0	0	0.406277633754088
2011	1244	299521	4.62737e+06	Non-protected	0	0	0	0	0.0288807249986839
2011	1245	254521	4.66137e+06	Non-protected	0	0	0	0	0.77443144180529
2011	1246	284521	4.69937e+06	SPAs	0	0	0	0	0.237492476030768
2011	1247	271521	4.70137e+06	Non-protected	0	0	0	0	0.0575361073495011
2011	1248	252521	4.70137e+06	Non-protected	0	0	0	0	0.0686483861069495
2011	1249	296521	4.59037e+06	Non-protected	0	0	0	0	0.759374298174705
2011	1250	353521	4.62837e+06	Non-protected	0	0	0	0	0.759622821024999
2011	1251	292521	4.70137e+06	Non-protected	0	0	0	0	0.112897319724103
2011	1252	366521	4.61837e+06	Non-protected	0	0	0	0	0.0668125805931865
2011	1253	292521	4.63137e+06	N.R. of Villafáfila	0	0	0	0	0.914618822798559
2011	1254	292521	4.62737e+06	Non-protected	0	0	0	0	0.507777936889726
2011	1254	292521	4.62737e+06	N.R. of Villafáfila	0	0	0	0	0.507777936889726
2011	1255	324521	4.56337e+06	SPAs	0	0	0	0	0.698689299816671
2011	1256	296521	4.59737e+06	Non-protected	0	0	0	0	0.0460292877926823
2011	1257	287521	4.68137e+06	Non-protected	0	0	0	0	0.0348435911403534
2011	1258	286521	4.67337e+06	Non-protected	0	0	0	0	0.276430675647454
2011	1259	319521	4.61337e+06	Non-protected	0	0	0	0	0.418525212482102
2011	1260	376521	4.60037e+06	Non-protected	0	0	0	0	0.0469985119361497
2011	1261	331521	4.65937e+06	SPAs	0	0	0	0	0.359156177899689
2011	1262	289521	4.62137e+06	SPAs	0	0	0	0	0.803646332777112
2011	1263	336521	4.60937e+06	Non-protected	0	0	0	0	0.8175473328482
2011	1264	328521	4.64637e+06	Non-protected	0	0	0	0	0.762055974017273
2011	1265	339521	4.63237e+06	Non-protected	0	0	0	0	0.887016394495364
2011	1266	256521	4.65137e+06	Non-protected	0	0	0	0	0.0535917775707118
2011	1267	287521	4.70037e+06	Non-protected	0	0	0	0	0.19619185018263
2011	1267	287521	4.70037e+06	SPAs	0	0	0	0	0.19619185018263
2011	1268	275521	4.71737e+06	Non-protected	0	0	0	0	0.0301515926351342
2011	1269	299521	4.64437e+06	SPAs	0	0	0	0	0.760526555338701
2011	1270	230521	4.70437e+06	Non-protected	0	0	0	0	0.0432787190543141
2011	1271	293521	4.62137e+06	SPAs	0	0	0	0	0.775824813073949
2011	1272	240521	4.67237e+06	Non-protected	0	0	0	0	0.829079647888064
2011	1273	282521	4.66337e+06	Non-protected	0	0	0	0	0.787014146843281
2011	1274	309521	4.59237e+06	Non-protected	0	0	0	0	0.31055623033559
2011	1275	370521	4.61237e+06	Non-protected	0	0	0	0	0.308075080876477
2011	1276	244521	4.69337e+06	Non-protected	0	0	0	0	0.0288807249986839
2011	1277	302521	4.65837e+06	SPAs	0	0	0	0	0.65677499009458
2011	1278	295521	4.70337e+06	Non-protected	0	0	0	0	0.149236333656851
2011	1279	305521	4.69737e+06	SPAs	0	0	0	0	0.873228806803502
2011	1280	297521	4.71037e+06	Non-protected	0	0	0	0	0.041821609112295
2011	1281	277521	4.64337e+06	Non-protected	0	0	0	0	0.709706523941877
2011	1282	343521	4.59737e+06	Non-protected	0	0	0	0	0.147475176995207
2011	1283	263521	4.70537e+06	Non-protected	0	0	0	0	0.0500526358166735
2011	1284	239521	4.68537e+06	Non-protected	0	0	0	0	0.032940123322207
2011	1284	239521	4.68537e+06	Non-protected	0	0	0	0	0.032940123322207
2011	1285	292521	4.60037e+06	Non-protected	0	0	0	0	0.0288807249986839
2011	1286	223521	4.70137e+06	Non-protected	0	0	0	0	0.0793424750714072
2011	1287	280521	4.71537e+06	Non-protected	0	0	0	0	0.123098509219599
2011	1288	342521	4.60437e+06	Non-protected	0	0	0	0	0.712130958871738
2011	1289	372521	4.59837e+06	Non-protected	0	0	0	0	0.0308140769520102
2011	1290	320521	4.55937e+06	SPAs	0	0	0	0	0.720703540137455
2011	1291	303521	4.62537e+06	SPAs	0	0	0	0	0.787151786986728
2011	1292	262521	4.64437e+06	Non-protected	0	0	0	0	0.0972785385804975
2011	1293	319521	4.59037e+06	Non-protected	0	0	0	0	0.194314695797052
2011	1293	319521	4.59037e+06	Non-protected	0	0	0	0	0.194314695797052
2011	1294	348521	4.60137e+06	Non-protected	0	0	0	0	0.0294473166693143
2011	1295	267521	4.73237e+06	Non-protected	0	0	0	0	0.0299486749162363
2011	1296	244521	4.70937e+06	Non-protected	0	0	0	0	0.0393215336966899
2011	1297	331521	4.61437e+06	Non-protected	0	0	0	0	0.749694924298503
2011	1298	349521	4.59037e+06	Non-protected	0	0	0	0	0.405623656755334
2011	1299	292521	4.68637e+06	Non-protected	0	0	0	0	0.0940788257035746
2011	1300	276521	4.62237e+06	Non-protected	0	0	0	0	0.735942591532066
2011	1301	285521	4.63137e+06	N.R. of Villafáfila	0	0	0	0	0.860317268078146
2011	1302	323521	4.59637e+06	Non-protected	0	0	0	0	0.155504592966033
2011	1303	289521	4.72337e+06	Non-protected	0	0	0	0	0.29208167930585
2011	1304	308521	4.62837e+06	Non-protected	0	0	0	0	0.440178670224615
2011	1305	362521	4.62337e+06	Non-protected	0	0	0	0	0.484582587627505
2011	1306	301521	4.59537e+06	Non-protected	0	0	0	0	0.0946500871437129
2011	1307	258521	4.72537e+06	Non-protected	0	0	0	0	0.0483366301518708
2011	1308	257521	4.66637e+06	Non-protected	0	0	0	0	0.039841162558153
2011	1309	307521	4.69037e+06	Non-protected	0	0	0	0	0.828437423822345
2011	1309	307521	4.69037e+06	SPAs	0	0	0	0	0.828437423822345
2011	1310	362521	4.59837e+06	Non-protected	0	0	0	0	0.695656619713524
2011	1311	269521	4.68437e+06	Non-protected	0	0	0	0	0.0880493285047566
2011	1312	269521	4.68837e+06	Non-protected	0	0	0	0	0.0444477344635735
2011	1313	337521	4.64737e+06	Non-protected	0	0	0	0	0.617200375277033
2011	1314	299521	4.60437e+06	Non-protected	0	0	0	0	0.881151609120334
2011	1315	315521	4.60537e+06	Non-protected	0	0	0	0	0.565329460250455
2011	1316	346521	4.62737e+06	Non-protected	0	0	0	0	0.600453039274818
2011	1317	299521	4.63937e+06	Non-protected	0	0	0	0	0.921653131840736
2011	1318	268521	4.63037e+06	Non-protected	0	0	0	0	0.901630942267394
2011	1319	308521	4.60537e+06	Non-protected	0	0	0	0	0.813918437665752
2011	1320	306521	4.58637e+06	Non-protected	0	0	0	0	0.788695480719243
2011	1321	348521	4.62037e+06	Non-protected	0	0	0	0	0.419293368155434
2011	1322	346521	4.59137e+06	Non-protected	0	0	0	0	0.0608047376666645
2011	1323	287521	4.62137e+06	Non-protected	0	0	0	0	0.840107364068198
2011	1323	287521	4.62137e+06	SPAs	0	0	0	0	0.840107364068198
2011	1324	311521	4.59837e+06	Non-protected	0	0	0	0	0.106186796057621
2011	1325	250521	4.70737e+06	Non-protected	0	0	0	0	0.189076980790616
2011	1326	316521	4.68737e+06	Non-protected	0	0	0	0	0.677108718559333
2011	1326	316521	4.68737e+06	SPAs	0	0	0	0	0.677108718559333
2011	1327	289521	4.65337e+06	Non-protected	0	0	0	0	0.630756385219877
2011	1327	289521	4.65337e+06	SPAs	0	0	0	0	0.630756385219877
2011	1328	234521	4.67837e+06	Non-protected	0	0	0	0	0.128096550336141
2011	1328	234521	4.67837e+06	Non-protected	0	0	0	0	0.128096550336141
2011	1329	332521	4.63137e+06	Non-protected	0	0	0	0	0.870452946581199
2011	1330	281521	4.68337e+06	Non-protected	0	0	0	0	0.0288807249986839
2011	1331	264521	4.71137e+06	Non-protected	0	0	0	0	0.0376869503287488
2011	1332	292521	4.65137e+06	Non-protected	0	0	0	0	0.798112714004329
2011	1332	292521	4.65137e+06	SPAs	0	0	0	0	0.798112714004329
2011	1333	338521	4.65837e+06	SPAs	0	0	0	0	0.811716146812573
2011	1334	242521	4.67037e+06	Non-protected	0	0	0	0	0.0666268279156792
2011	1335	266521	4.71337e+06	Non-protected	0	0	0	0	0.0374232534348033
2011	1336	309521	4.61037e+06	Non-protected	0	0	0	0	0.538523185733444
2011	1337	275521	4.71937e+06	Non-protected	0	0	0	0	0.0386476300534359
2011	1338	330521	4.64337e+06	Non-protected	0	0	0	0	0.793768434683161
2011	1338	330521	4.64337e+06	SPAs	0	0	0	0	0.793768434683161
2011	1339	286521	4.72237e+06	Non-protected	0	0	0	0	0.116273763276392
2011	1340	259521	4.70737e+06	Non-protected	0	0	0	0	0.0309383334610771
2011	1341	296521	4.61037e+06	Non-protected	0	0	0	0	0.854022628623561
2011	1342	365521	4.61237e+06	Non-protected	0	0	0	0	0.529728181150273
2011	1343	338521	4.64637e+06	Non-protected	0	0	0	0	0.801273662934281
2011	1344	280521	4.67037e+06	Non-protected	0	0	0	0	0.895098226241236
2011	1345	305521	4.69137e+06	SPAs	0	0	0	0	0.818834698095563
2011	1346	307521	4.68737e+06	Non-protected	0	0	0	0	0.787761854496211
2011	1346	307521	4.68737e+06	SPAs	0	0	0	0	0.787761854496211
2011	1347	363521	4.61937e+06	Non-protected	0	0	0	0	0.0416795862468531
2011	1348	299521	4.66637e+06	Non-protected	0	0	0	0	0.577784377759781
2011	1348	299521	4.66637e+06	SPAs	0	0	0	0	0.577784377759781
2011	1349	234521	4.69337e+06	Non-protected	0	0	0	0	0.0413471582511604
2011	1350	307521	4.62137e+06	Non-protected	0	0	0	0	0.668126696077054
2011	1351	326521	4.61637e+06	Non-protected	0	0	0	0	0.851045697799259
2011	1352	303521	4.58737e+06	Non-protected	0	0	0	0	0.0462891628824774
2011	1353	278521	4.63037e+06	N.R. of Villafáfila	0	0	0	0	0.920554183021388
2011	1354	282521	4.65537e+06	Non-protected	0	0	0	0	0.0983142069759193
2011	1355	284521	4.66337e+06	Non-protected	0	0	0	0	0.0932878715880714
2011	1356	312521	4.63837e+06	Non-protected	0	0	0	0	0.583044716381853
2011	1357	254521	4.69937e+06	Non-protected	0	0	0	0	0.0486161850884989
2011	1358	304521	4.62137e+06	Non-protected	0	0	0	0	0.55493768232918
2011	1358	304521	4.62137e+06	SPAs	0	0	0	0	0.55493768232918
2011	1359	264521	4.65137e+06	Non-protected	0	0	0	0	0.0705803912512628
2011	1360	294521	4.70537e+06	Non-protected	0	0	0	0	0.0351774919538895
2011	1361	305521	4.65737e+06	SPAs	0	0	0	0	0.737594110969422
2011	1362	345521	4.64237e+06	Non-protected	0	0	0	0	0.676421144425053
2011	1362	345521	4.64237e+06	SPAs	0	0	0	0	0.676421144425053
2011	1363	295521	4.64737e+06	SPAs	0	0	0	0	0.842626194270806
2011	1364	304521	4.67737e+06	Non-protected	0	0	0	0	0.669604894124154
2011	1364	304521	4.67737e+06	SPAs	0	0	0	0	0.669604894124154
2011	1365	280521	4.66137e+06	Non-protected	0	0	0	0	0.751881813793517
2011	1366	232521	4.68037e+06	Non-protected	0	0	0	0	0.0288807249986839
2011	1366	232521	4.68037e+06	Non-protected	0	0	0	0	0.0288807249986839
2011	1367	316521	4.63637e+06	Non-protected	0	0	0	0	0.775270889779377
2011	1368	258521	4.64637e+06	Non-protected	0	0	0	0	0.194293943547251
2011	1369	314521	4.65637e+06	Non-protected	0	0	0	0	0.692187341157801
2011	1370	291521	4.68537e+06	Non-protected	0	0	0	0	0.0392988987017552
2011	1371	263521	4.71737e+06	Non-protected	0	0	0	0	0.312251852510258
2011	1372	324521	4.63037e+06	Non-protected	0	0	0	0	0.791492419799054
2011	1373	265521	4.69237e+06	Non-protected	0	0	0	0	0.0695710762340301
2011	1374	266521	4.71937e+06	Non-protected	0	0	0	0	0.214649633123017
2011	1375	341521	4.64837e+06	Non-protected	0	0	0	0	0.828073982590216
2011	1376	256521	4.69937e+06	Non-protected	0	0	0	0	0.175775039995916
2011	1377	296521	4.60637e+06	Non-protected	0	0	0	0	0.526556501350327
2011	1378	345521	4.63937e+06	Non-protected	0	0	0	0	0.561497486056284
2011	1379	356521	4.61437e+06	Non-protected	0	0	0	0	0.0359090472447182
2011	1380	281521	4.68637e+06	Non-protected	0	0	0	0	0.0485426920523903
2011	1381	344521	4.60337e+06	Non-protected	0	0	0	0	0.380293074788148
2011	1382	237521	4.69137e+06	Non-protected	0	0	0	0	0.0569697042268701
2011	1383	347521	4.59437e+06	Non-protected	0	0	0	0	0.0481298172684826
2011	1384	301521	4.65737e+06	SPAs	0	0	0	0	0.828869139260949
2011	1385	277521	4.62237e+06	Non-protected	0	0	0	0	0.753685925628914
2011	1386	345521	4.64437e+06	Non-protected	0	0	0	0	0.82328851564653
2011	1386	345521	4.64437e+06	SPAs	0	0	0	0	0.82328851564653
2011	1387	363521	4.58837e+06	Non-protected	0	0	0	0	0.79365612971585
2011	1388	318521	4.68037e+06	SPAs	0	0	0	0	0.599441751829396
2011	1389	336521	4.62137e+06	Non-protected	0	0	0	0	0.517643697159796
2011	1390	275521	4.62937e+06	N.R. of Villafáfila	0	0	0	0	0.793106507857197
2011	1391	333521	4.61937e+06	Non-protected	0	0	0	0	0.749877479972656
2011	1392	299521	4.71037e+06	Non-protected	0	0	0	0	0.225198575219517
2011	1393	274521	4.65537e+06	Non-protected	0	0	0	0	0.0416160372427282
2011	1394	236521	4.68537e+06	Non-protected	0	0	0	0	0.0342672935448999
2011	1395	301521	4.64237e+06	SPAs	0	0	0	0	0.875257682157225
2011	1396	259521	4.72137e+06	Non-protected	0	0	0	0	0.389397595981441
2011	1397	319521	4.63237e+06	Non-protected	0	0	0	0	0.432504914658646
2011	1398	308521	4.68637e+06	Non-protected	0	0	0	0	0.837231595666235
2011	1398	308521	4.68637e+06	SPAs	0	0	0	0	0.837231595666235
2011	1399	317521	4.58237e+06	Non-protected	0	0	0	0	0.265413469103235
2011	1400	345521	4.59637e+06	Non-protected	0	0	0	0	0.0374507823070251
2011	1401	343521	4.59937e+06	Non-protected	0	0	0	0	0.0574314490544479
2011	1402	336521	4.63337e+06	Non-protected	0	0	0	0	0.201891937570865
2011	1403	327521	4.58837e+06	SPAs	0	0	0	0	0.0370778514785274
2011	1404	276521	4.63037e+06	N.R. of Villafáfila	1	0	1	0	0.858600945649856
2011	1405	305521	4.64537e+06	Non-protected	0	0	0	0	0.864395073793197
2011	1405	305521	4.64537e+06	SPAs	0	0	0	0	0.864395073793197
2011	1406	261521	4.68337e+06	Non-protected	0	0	0	0	0.233898826577837
2011	1406	261521	4.68337e+06	SPAs	0	0	0	0	0.233898826577837
2011	1407	307521	4.60837e+06	Non-protected	0	0	0	0	0.696820922281708
2011	1408	340521	4.59137e+06	Non-protected	0	0	0	0	0.034305946318073
2011	1409	281521	4.70437e+06	SPAs	0	0	0	0	0.512642296022417
2011	1410	304521	4.61137e+06	Non-protected	0	0	0	0	0.772629253939791
2011	1411	284521	4.61837e+06	Non-protected	0	0	0	0	0.629602031775473
2011	1412	255521	4.71937e+06	Non-protected	0	0	0	0	0.411775450522447
2011	1413	284521	4.62937e+06	N.R. of Villafáfila	0	0	0	0	0.907083225368834
2011	1414	272521	4.66837e+06	Non-protected	0	0	0	0	0.352811771050457
2011	1415	289521	4.63337e+06	N.R. of Villafáfila	0	0	0	0	0.918106252200553
2011	1416	328521	4.57637e+06	Non-protected	0	0	0	0	0.301727812406704
2011	1416	328521	4.57637e+06	SPAs	0	0	0	0	0.301727812406704
2011	1417	303521	4.64937e+06	SPAs	0	0	0	0	0.790266228316493
2011	1418	351521	4.58737e+06	Non-protected	0	0	0	0	0.447695483030253
2011	1419	355521	4.60337e+06	Non-protected	0	0	0	0	0.0623549355327516
2011	1420	244521	4.69737e+06	Non-protected	0	0	0	0	0.137197633997343
2011	1421	374521	4.59637e+06	Non-protected	0	0	0	0	0.0288807249986839
2011	1422	259521	4.64337e+06	Non-protected	0	0	0	0	0.313193593118842
2011	1423	377521	4.59937e+06	Non-protected	0	0	0	0	0.0985502159651506
2011	1424	295521	4.62737e+06	Non-protected	0	0	0	0	0.467106343752172
2011	1425	284521	4.65937e+06	Non-protected	0	0	0	0	0.079676116776326
2011	1426	262521	4.69737e+06	Non-protected	0	0	0	0	0.043142459321087
2011	1427	294521	4.61837e+06	SPAs	0	0	0	0	0.906490843217786
2011	1428	327521	4.61237e+06	Non-protected	0	0	0	0	0.83134730501583
2011	1429	321521	4.64437e+06	Non-protected	0	0	0	0	0.503765303487071
2011	1430	336521	4.62337e+06	Non-protected	0	0	0	0	0.769006393159111
2011	1431	327521	4.61437e+06	Non-protected	0	0	0	0	0.71844586451691
2011	1432	236521	4.68437e+06	Non-protected	0	0	0	0	0.0291960890571776
2011	1433	268521	4.68937e+06	Non-protected	0	0	0	0	0.0669713708929347
2011	1434	312521	4.61837e+06	Non-protected	0	0	0	0	0.440856833795949
2011	1435	263521	4.70337e+06	Non-protected	0	0	0	0	0.0978574313650192
2011	1436	370521	4.60237e+06	Non-protected	0	0	0	0	0.68836239688288
2011	1437	251521	4.70937e+06	Non-protected	0	0	0	0	0.393397638994838
2011	1438	243521	4.67537e+06	Non-protected	0	0	0	0	0.0645730430094471
2011	1439	344521	4.59537e+06	Non-protected	0	0	0	0	0.177587077390791
2011	1440	292521	4.64037e+06	N.R. of Villafáfila	0	0	0	0	0.881917352807326
2011	1441	233521	4.69337e+06	Non-protected	0	0	0	0	0.0404446114359184
2011	1442	310521	4.63637e+06	Non-protected	0	0	0	0	0.776066505340642
2011	1443	302521	4.63237e+06	Non-protected	0	0	0	0	0.205116771415035
2011	1444	302521	4.60837e+06	Non-protected	0	0	0	0	0.839090844718241
2011	1445	258521	4.65637e+06	Non-protected	0	0	0	0	0.143032931366623
2011	1446	262521	4.70537e+06	Non-protected	0	0	0	0	0.0693592667787482
2011	1447	275521	4.69037e+06	Non-protected	0	0	0	0	0.223755840830778
2011	1448	353521	4.61737e+06	Non-protected	0	0	0	0	0.763096604592609
2011	1449	239521	4.70037e+06	Non-protected	0	0	0	0	0.193374781833681
2011	1450	370521	4.59837e+06	Non-protected	0	0	0	0	0.0288807249986839
2011	1451	324521	4.65137e+06	Non-protected	0	0	0	0	0.715936432938526
2011	1452	338521	4.65637e+06	Non-protected	0	0	0	0	0.515277899933438
2011	1452	338521	4.65637e+06	SPAs	0	0	0	0	0.515277899933438
2011	1453	273521	4.68537e+06	Non-protected	0	0	0	0	0.0460202058650589
2011	1454	240521	4.69937e+06	Non-protected	0	0	0	0	0.152522093610287
2011	1455	278521	4.71637e+06	Non-protected	0	0	0	0	0.105075448744405
2011	1456	372521	4.60837e+06	Non-protected	0	0	0	0	0.576681338206186
2011	1457	280521	4.69437e+06	Non-protected	0	0	0	0	0.560582795538799
2011	1458	282521	4.62537e+06	N.R. of Villafáfila	0	0	0	0	0.890773037958638
2011	1459	253521	4.66837e+06	Non-protected	0	0	0	0	0.0481092924942225
2011	1460	282521	4.71337e+06	Non-protected	0	0	0	0	0.267472990559169
2011	1461	227521	4.69437e+06	Non-protected	0	0	0	0	0.0551439457157943
2011	1461	227521	4.69437e+06	Non-protected	0	0	0	0	0.0551439457157943
2011	1462	308521	4.68137e+06	SPAs	0	0	0	0	0.780059214182893
2011	1463	303521	4.59037e+06	Non-protected	0	0	0	0	0.0646530410582941
2011	1464	286521	4.69537e+06	Non-protected	0	0	0	0	0.554834015253216
2011	1464	286521	4.69537e+06	SPAs	0	0	0	0	0.554834015253216
2011	1465	235521	4.68137e+06	Non-protected	0	0	0	0	0.0633802172358386
2011	1465	235521	4.68137e+06	Non-protected	0	0	0	0	0.0633802172358386
2011	1466	318521	4.66637e+06	Non-protected	0	0	0	0	0.507587304114917
2011	1467	282521	4.61537e+06	Non-protected	0	0	0	0	0.61263512244115
2011	1468	323521	4.62737e+06	Non-protected	0	0	0	0	0.403361299118162
2011	1469	275521	4.69337e+06	Non-protected	0	0	0	0	0.0351847245981347
2011	1470	255521	4.68437e+06	Non-protected	0	0	0	0	0.0429201167691204
2011	1470	255521	4.68437e+06	SPAs	0	0	0	0	0.0429201167691204
2011	1471	245521	4.70537e+06	Non-protected	0	0	0	0	0.0527939664902116
2011	1472	314521	4.61637e+06	Non-protected	0	0	0	0	0.477952891328996
2011	1473	263521	4.64037e+06	Non-protected	0	0	0	0	0.0404792416675624
2011	1474	290521	4.66137e+06	Non-protected	0	0	0	0	0.289011713415404
2011	1475	286521	4.63937e+06	N.R. of Villafáfila	0	0	0	0	0.825123980075429
2011	1476	268521	4.66337e+06	Non-protected	0	0	0	0	0.045929041548198
2011	1477	305521	4.66137e+06	SPAs	0	0	0	0	0.755120152637011
2011	1478	325521	4.60537e+06	Non-protected	0	0	0	0	0.622559929178532
2011	1479	271521	4.64937e+06	Non-protected	0	0	0	0	0.139968088161768
2011	1480	286521	4.71737e+06	Non-protected	0	0	0	0	0.240286415763426
2011	1481	225521	4.69437e+06	Non-protected	0	0	0	0	0.0324535785897631
2011	1481	225521	4.69437e+06	Non-protected	0	0	0	0	0.0324535785897631
2011	1482	326521	4.59637e+06	Non-protected	0	0	0	0	0.81505843257279
2011	1483	278521	4.71937e+06	Non-protected	0	0	0	0	0.0460348647379468
2011	1484	350521	4.62537e+06	Non-protected	0	0	0	0	0.821185207691561
2011	1485	253521	4.66537e+06	Non-protected	0	0	0	0	0.494769268032766
2011	1486	315521	4.66437e+06	Non-protected	0	0	0	0	0.713907155887414
2011	1487	318521	4.64037e+06	Non-protected	0	0	0	0	0.878229664445004
2011	1488	347521	4.60237e+06	Non-protected	0	0	0	0	0.0306795022638672
2011	1489	248521	4.70337e+06	Non-protected	0	0	0	0	0.179315180258295
2011	1490	279521	4.62437e+06	N.R. of Villafáfila	0	0	0	0	0.905423685454072
2011	1491	253521	4.71537e+06	Non-protected	0	0	0	0	0.925755152324276
2011	1492	348521	4.60037e+06	Non-protected	0	0	0	0	0.0293657199209534
2011	1493	289521	4.72137e+06	Non-protected	0	0	0	0	0.0524036390434398
2011	1494	225521	4.69537e+06	Non-protected	0	0	0	0	0.0610799001791118
2011	1494	225521	4.69537e+06	Non-protected	0	0	0	0	0.0610799001791118
2011	1495	310521	4.68837e+06	Non-protected	0	0	0	0	0.716844847255247
2011	1496	321521	4.59337e+06	Non-protected	0	0	0	0	0.0993989761575795
2011	1496	321521	4.59337e+06	Non-protected	0	0	0	0	0.0993989761575795
2011	1497	319521	4.63737e+06	Non-protected	0	0	0	0	0.76120893665157
2011	1498	297521	4.64537e+06	SPAs	0	0	0	0	0.830166562272746
2011	1499	365521	4.61537e+06	Non-protected	0	0	0	0	0.142531062725932
2011	1500	327521	4.67337e+06	Non-protected	0	0	0	0	0.409772217130965
2011	1501	275521	4.63737e+06	Non-protected	0	0	0	0	0.880255364045966
2011	1502	368521	4.59737e+06	Non-protected	0	0	0	0	0.0326220293176698
2011	1503	337521	4.58137e+06	Non-protected	0	0	0	0	0.696096921168052
2011	1504	345521	4.62737e+06	Non-protected	0	0	0	0	0.482889787557332
2011	1505	254521	4.67937e+06	SPAs	0	0	0	0	0.0333924174702638
2011	1506	300521	4.66937e+06	SPAs	0	0	0	0	0.0730892076991519
2011	1507	252521	4.67637e+06	Non-protected	0	0	0	0	0.129516295871477
2011	1507	252521	4.67637e+06	SPAs	0	0	0	0	0.129516295871477
2011	1508	303521	4.62037e+06	Non-protected	0	0	0	0	0.760585582216354
2011	1508	303521	4.62037e+06	SPAs	0	0	0	0	0.760585582216354
2011	1509	324521	4.58037e+06	Non-protected	0	0	0	0	0.379666983979636
2011	1509	324521	4.58037e+06	SPAs	0	0	0	0	0.379666983979636
2011	1510	290521	4.65437e+06	Non-protected	0	0	0	0	0.837456423738591
2011	1511	371521	4.60437e+06	Non-protected	0	0	0	0	0.276634158782409
2011	1512	356521	4.62637e+06	Non-protected	0	0	0	0	0.822100785866087
2011	1513	329521	4.66537e+06	SPAs	0	0	0	0	0.396670308666399
2011	1514	247521	4.69637e+06	Non-protected	0	0	0	0	0.0328365522808228
2011	1515	234521	4.67937e+06	Non-protected	0	0	0	0	0.0507460605557831
2011	1515	234521	4.67937e+06	Non-protected	0	0	0	0	0.0507460605557831
2011	1516	296521	4.61637e+06	Non-protected	0	0	0	0	0.893740438716756
2011	1517	320521	4.66437e+06	Non-protected	0	0	0	0	0.804326032112519
2011	1518	266521	4.67937e+06	Non-protected	0	0	0	0	0.051030597606299
2011	1519	320521	4.65837e+06	Non-protected	0	0	0	0	0.78574783732359
2011	1520	329521	4.58137e+06	Non-protected	0	0	0	0	0.228841527680808
2011	1520	329521	4.58137e+06	SPAs	0	0	0	0	0.228841527680808
2011	1521	242521	4.67637e+06	Non-protected	0	0	0	0	0.0323064502710766
2011	1521	242521	4.67637e+06	Non-protected	0	0	0	0	0.0323064502710766
2011	1522	283521	4.67837e+06	Non-protected	0	0	0	0	0.0464699370656988
2011	1523	291521	4.64237e+06	N.R. of Villafáfila	0	0	0	0	0.870546426814726
2011	1524	232521	4.68437e+06	Non-protected	0	0	0	0	0.0303668806567199
2011	1525	269521	4.64937e+06	Non-protected	0	0	0	0	0.0980184930540732
2011	1526	337521	4.63037e+06	Non-protected	0	0	0	0	0.534681507703776
2011	1527	295521	4.65037e+06	SPAs	0	0	0	0	0.636500863980045
2011	1528	309521	4.69337e+06	Non-protected	0	0	0	0	0.663446517255373
2011	1529	328521	4.67037e+06	Non-protected	0	0	0	0	0.830678284212775
2011	1529	328521	4.67037e+06	SPAs	0	0	0	0	0.830678284212775
2011	1530	286521	4.69737e+06	Non-protected	0	0	0	0	0.168366159833441
2011	1530	286521	4.69737e+06	SPAs	0	0	0	0	0.168366159833441
2011	1531	272521	4.67137e+06	Non-protected	0	0	0	0	0.232960095873312
2011	1532	314521	4.63437e+06	Non-protected	0	0	0	0	0.728741743368058
2011	1533	313521	4.61637e+06	Non-protected	0	0	0	0	0.74654739239402
2011	1534	279521	4.65137e+06	Non-protected	0	0	0	0	0.10950207585011
2011	1535	325521	4.56437e+06	SPAs	0	0	0	0	0.593007025155432
2011	1536	317521	4.65037e+06	Non-protected	0	0	0	0	0.159995268769515
2011	1537	258521	4.65737e+06	Non-protected	0	0	0	0	0.0738168644651055
2011	1538	372521	4.60437e+06	Non-protected	0	0	0	0	0.437892083202382
2011	1539	270521	4.65437e+06	Non-protected	0	0	0	0	0.0493132222707023
2011	1540	321521	4.62537e+06	Non-protected	0	0	0	0	0.0500796179967279
2011	1541	335521	4.65437e+06	SPAs	0	0	0	0	0.434704298088319
2011	1542	322521	4.62037e+06	Non-protected	0	0	0	0	0.192951677897153
2011	1543	325521	4.57337e+06	SPAs	0	0	0	0	0.714728984794975
2011	1544	294521	4.60037e+06	Non-protected	0	0	0	0	0.0292196376806685
2011	1545	292521	4.71037e+06	Non-protected	0	0	0	0	0.193569535735759
2011	1546	375521	4.59637e+06	Non-protected	0	0	0	0	0.0288807249986839
2011	1547	290521	4.62237e+06	Non-protected	0	0	0	0	0.853784049193765
2011	1547	290521	4.62237e+06	SPAs	0	0	0	0	0.853784049193765
2011	1548	236521	4.70037e+06	Non-protected	0	0	0	0	0.0333299603431136
2011	1549	303521	4.68737e+06	SPAs	0	0	0	0	0.826898865249204
2011	1550	266521	4.69937e+06	Non-protected	0	0	0	0	0.0634072172534912
2011	1551	290521	4.71437e+06	Non-protected	0	0	0	0	0.141963584036294
2011	1552	311521	4.59437e+06	Non-protected	0	0	0	0	0.0606238687012447
2011	1553	314521	4.64537e+06	Non-protected	0	0	0	0	0.80296577752082
2011	1554	340521	4.57237e+06	Non-protected	0	0	0	0	0.342746328788322
2011	1554	340521	4.57237e+06	SPAs	0	0	0	0	0.342746328788322
2011	1555	290521	4.66337e+06	Non-protected	0	0	0	0	0.0290513539334147
2011	1556	286521	4.60737e+06	Non-protected	0	0	0	0	0.770959165990029
2011	1557	358521	4.58437e+06	Non-protected	0	0	0	0	0.0288807249986839
2011	1558	322521	4.68037e+06	Non-protected	0	0	0	0	0.457830223311403
2011	1559	300521	4.62737e+06	Non-protected	0	0	0	0	0.0288807249986839
2011	1560	331521	4.58537e+06	SPAs	0	0	0	0	0.362749534635513
2011	1561	322521	4.61337e+06	Non-protected	0	0	0	0	0.807741002442254
2011	1562	249521	4.66837e+06	Non-protected	0	0	0	0	0.0311761771716187
2011	1563	301521	4.58337e+06	Non-protected	0	0	0	0	0.351229939342637
2011	1564	275521	4.64437e+06	Non-protected	0	0	0	0	0.050954149781577
2011	1565	292521	4.67837e+06	Non-protected	0	0	0	0	0.087624406375691
2011	1566	260521	4.64537e+06	Non-protected	0	0	0	0	0.499178970922757
2011	1567	296521	4.71437e+06	Non-protected	0	0	0	0	0.446457893395068
2011	1568	295521	4.62837e+06	Non-protected	0	0	0	0	0.757257805542213
2011	1569	264521	4.70437e+06	Non-protected	0	0	0	0	0.0561385559241109
2011	1570	322521	4.65437e+06	Non-protected	0	0	0	0	0.795360875240085
2011	1571	301521	4.66837e+06	Non-protected	0	0	0	0	0.554140749797513
2011	1571	301521	4.66837e+06	SPAs	0	0	0	0	0.554140749797513
2011	1572	338521	4.59937e+06	Non-protected	0	0	0	0	0.536837675407347
2011	1573	264521	4.68037e+06	Non-protected	0	0	0	0	0.0513183310703916
2011	1574	318521	4.59737e+06	Non-protected	0	0	0	0	0.556660332103764
2011	1575	260521	4.70837e+06	Non-protected	0	0	0	0	0.0444647946563331
2011	1576	321521	4.59637e+06	Non-protected	0	0	0	0	0.754658470014207
2011	1577	267521	4.63737e+06	Non-protected	0	0	0	0	0.0609107114955779
2011	1578	333521	4.58537e+06	Non-protected	0	0	0	0	0.0992391430373126
2011	1579	322521	4.60637e+06	Non-protected	0	0	0	0	0.784698613971423
2011	1580	311521	4.65137e+06	Non-protected	0	0	0	0	0.660864477494217
2011	1581	336521	4.58737e+06	Non-protected	0	0	0	0	0.241088538941275
2011	1582	283521	4.73237e+06	Non-protected	0	0	0	0	0.179986207924648
2011	1583	364521	4.59337e+06	Non-protected	0	0	0	0	0.480435550108522
2011	1584	341521	4.65137e+06	Non-protected	0	0	0	0	0.815133489001217
2011	1585	285521	4.64837e+06	Non-protected	0	0	0	0	0.8579123018678
2011	1585	285521	4.64837e+06	SPAs	0	0	0	0	0.8579123018678
2011	1586	307521	4.69537e+06	Non-protected	0	0	0	0	0.790427747338472
2011	1586	307521	4.69537e+06	SPAs	0	0	0	0	0.790427747338472
2011	1587	272521	4.72937e+06	Non-protected	0	0	0	0	0.32096387333485
2011	1588	258521	4.66837e+06	Non-protected	0	0	0	0	0.168811052177394
2011	1589	294521	4.69137e+06	Non-protected	0	0	0	0	0.484844226770112
2011	1590	277521	4.69937e+06	Non-protected	0	0	0	0	0.175520770473943
2011	1591	309521	4.62537e+06	Non-protected	0	0	0	0	0.821244183627082
2011	1592	330521	4.62337e+06	Non-protected	0	0	0	0	0.775169437581701
2011	1593	305521	4.63137e+06	Non-protected	0	0	0	0	0.734466127601321
2011	1594	262521	4.68337e+06	Non-protected	0	0	0	0	0.721859674434835
2011	1594	262521	4.68337e+06	SPAs	0	0	0	0	0.721859674434835
2011	1595	302521	4.69137e+06	SPAs	0	0	0	0	0.746018117783864
2011	1596	328521	4.64737e+06	Non-protected	0	0	0	0	0.681687109174194
2011	1597	282521	4.73337e+06	Non-protected	0	0	0	0	0.0342340412310228
2011	1598	277521	4.70037e+06	Non-protected	0	0	0	0	0.0984182034281407
2011	1599	300521	4.68637e+06	Non-protected	0	0	0	0	0.716052017610388
2011	1600	332521	4.59437e+06	Non-protected	0	0	0	0	0.217874829590028
2011	1601	262521	4.63937e+06	Non-protected	0	0	0	0	0.296539959642369
2011	1602	256521	4.71037e+06	Non-protected	0	0	0	0	0.206315628342246
2011	1603	313521	4.58137e+06	Non-protected	0	0	0	0	0.281951965488028
2011	1603	313521	4.58137e+06	SPAs	0	0	0	0	0.281951965488028
2011	1604	268521	4.68637e+06	Non-protected	0	0	0	0	0.042699280177363
2011	1605	290521	4.68237e+06	Non-protected	0	0	0	0	0.0318537955436079
2011	1606	273521	4.67737e+06	Non-protected	0	0	0	0	0.0509373528386075
2011	1607	309521	4.58437e+06	Non-protected	0	0	0	0	0.202713374532926
2011	1608	314521	4.62837e+06	Non-protected	0	0	0	0	0.858554959048233
2011	1609	298521	4.60237e+06	Non-protected	0	0	0	0	0.315929577328314
2011	1610	304521	4.70137e+06	Non-protected	0	0	0	0	0.668053030049175
2011	1611	285521	4.66537e+06	Non-protected	0	0	0	0	0.213299844810046
2011	1612	321521	4.65237e+06	Non-protected	0	0	0	0	0.876086876865398
2011	1613	344521	4.59037e+06	Non-protected	0	0	0	0	0.4225655392989
2011	1614	327521	4.60237e+06	Non-protected	0	0	0	0	0.480424933323612
2011	1615	309521	4.61337e+06	Non-protected	0	0	0	0	0.577858264875779
2011	1616	338521	4.63937e+06	SPAs	0	0	0	0	0.353354607152295
2011	1617	347521	4.63837e+06	Non-protected	0	0	0	0	0.66269491143099
2011	1618	302521	4.67237e+06	Non-protected	0	0	0	0	0.128375043164017
2011	1618	302521	4.67237e+06	SPAs	0	0	0	0	0.128375043164017
2011	1619	333521	4.61137e+06	Non-protected	0	0	0	0	0.725846611943384
2011	1620	274521	4.67437e+06	Non-protected	0	0	0	0	0.0362202730330479
2011	1621	285521	4.73237e+06	Non-protected	0	0	0	0	0.0320357322279624
2011	1622	341521	4.58137e+06	Non-protected	0	0	0	0	0.360692295011906
2011	1623	226521	4.70137e+06	Non-protected	0	0	0	0	0.0404654234223251
2011	1624	329521	4.57937e+06	Non-protected	0	0	0	0	0.424235847981856
2011	1625	226521	4.69037e+06	Non-protected	0	0	0	0	0.0296003216329476
2011	1625	226521	4.69037e+06	Non-protected	0	0	0	0	0.0296003216329476
2011	1626	360521	4.62737e+06	Non-protected	0	0	0	0	0.114690401937721
2011	1627	265521	4.67837e+06	Non-protected	0	0	0	0	0.0533431163376989
2011	1628	360521	4.61837e+06	Non-protected	0	0	0	0	0.277018769208618
2011	1629	323521	4.61237e+06	Non-protected	0	0	0	0	0.779476344479349
2011	1630	276521	4.65037e+06	Non-protected	0	0	0	0	0.10498754205975
2011	1631	334521	4.60437e+06	Non-protected	0	0	0	0	0.856548412213396
2011	1632	359521	4.61837e+06	Non-protected	0	0	0	0	0.188727962645686
2011	1633	267521	4.71637e+06	Non-protected	0	0	0	0	0.0362550758285357
2011	1634	278521	4.62537e+06	N.R. of Villafáfila	0	0	0	0	0.855553092739679
2011	1635	256521	4.68137e+06	SPAs	0	0	0	0	0.451812112915916
2011	1636	273521	4.68337e+06	Non-protected	0	0	0	0	0.10237805838781
2011	1637	369521	4.59637e+06	Non-protected	0	0	0	0	0.029775907510988
2011	1638	295521	4.61437e+06	Non-protected	0	0	0	0	0.918691280363062
2011	1639	311521	4.62637e+06	Non-protected	0	0	0	0	0.712416447548032
2011	1640	297521	4.59137e+06	Non-protected	0	0	0	0	0.0382274975641153
2011	1641	282521	4.70737e+06	Non-protected	0	0	0	0	0.437384264551224
2011	1642	268521	4.68237e+06	Non-protected	0	0	0	0	0.0527770128273102
2011	1643	231521	4.70337e+06	Non-protected	0	0	0	0	0.0343042762124147
2011	1644	301521	4.70337e+06	Non-protected	0	0	0	0	0.112776827819862
2011	1645	334521	4.57237e+06	SPAs	0	0	0	0	0.297633345790892
2011	1646	309521	4.64437e+06	Non-protected	0	0	0	0	0.827300627366889
2011	1647	293521	4.60437e+06	Non-protected	0	0	0	0	0.244547029922699
2011	1648	277521	4.61737e+06	Non-protected	0	0	0	0	0.886512434362116
2011	1649	308521	4.65837e+06	SPAs	0	0	0	0	0.798405614416559
2011	1650	297521	4.70837e+06	Non-protected	0	0	0	0	0.194349260094035
2011	1651	249521	4.68037e+06	Non-protected	0	0	0	0	0.0386793496233145
2011	1652	245521	4.68537e+06	Non-protected	0	0	0	0	0.0330164756284482
2011	1653	298521	4.71037e+06	Non-protected	0	0	0	0	0.120013013349203
2011	1654	332521	4.62337e+06	Non-protected	0	0	0	0	0.347329604422554
2011	1655	280521	4.73137e+06	Non-protected	0	0	0	0	0.0384970321164287
2011	1656	326521	4.62337e+06	Non-protected	0	0	0	0	0.366439332200247
2011	1657	322521	4.67937e+06	Non-protected	0	0	0	0	0.162576832957714
2011	1658	269521	4.69737e+06	Non-protected	0	0	0	0	0.0702928260317204
2011	1659	341521	4.62337e+06	Non-protected	0	0	0	0	0.832840489817054
2011	1660	296521	4.68037e+06	SPAs	0	0	0	0	0.891891716661952
2011	1661	325521	4.65737e+06	Non-protected	0	0	0	0	0.884845636033625
2011	1662	294521	4.66937e+06	Non-protected	0	0	0	0	0.703196961847718
2011	1662	294521	4.66937e+06	SPAs	0	0	0	0	0.703196961847718
2011	1663	361521	4.61437e+06	Non-protected	0	0	0	0	0.755540270065954
2011	1664	353521	4.63137e+06	Non-protected	0	0	0	0	0.80342634951357
2011	1665	345521	4.59437e+06	Non-protected	0	0	0	0	0.0848283792157577
2011	1666	317521	4.67137e+06	Non-protected	0	0	0	0	0.611269474030047
2011	1667	227521	4.69537e+06	Non-protected	0	0	0	0	0.045470928126472
2011	1668	319521	4.65437e+06	Non-protected	0	0	0	0	0.889931892485171
2011	1669	257521	4.69437e+06	Non-protected	0	0	0	0	0.153943887156048
2011	1670	289521	4.71437e+06	Non-protected	0	0	0	0	0.1922548587258
2011	1671	261521	4.64237e+06	Non-protected	0	0	0	0	0.305090429346751
2011	1672	304521	4.58437e+06	Non-protected	0	0	0	0	0.0908829094833373
2011	1673	264521	4.65637e+06	Non-protected	0	0	0	0	0.248794942966973
2011	1674	339521	4.61237e+06	Non-protected	0	0	0	0	0.599148748758344
2011	1675	302521	4.59337e+06	Non-protected	0	0	0	0	0.201521065443108
2011	1676	309521	4.64537e+06	Non-protected	0	0	0	0	0.739831697314854
2011	1677	354521	4.59337e+06	Non-protected	0	0	0	0	0.030108051222404
2011	1678	254521	4.64937e+06	Non-protected	0	0	0	0	0.0288807249986839
2011	1679	365521	4.61037e+06	Non-protected	0	0	0	0	0.342117051619655
2011	1680	301521	4.70237e+06	Non-protected	0	0	0	0	0.725227831324153
2011	1681	265521	4.65537e+06	Non-protected	0	0	0	0	0.186762316701904
2011	1682	305521	4.62537e+06	SPAs	0	0	0	0	0.697898328194292
2011	1683	277521	4.66637e+06	Non-protected	0	0	0	0	0.833667724589222
2011	1684	335521	4.66137e+06	Non-protected	0	0	0	0	0.064116441139539
2011	1684	335521	4.66137e+06	SPAs	0	0	0	0	0.064116441139539
2011	1684	335521	4.66137e+06	SPAs	0	0	0	0	0.064116441139539
2011	1685	270521	4.63637e+06	Non-protected	0	0	0	0	0.090330629493323
2011	1686	337521	4.63137e+06	Non-protected	0	0	0	0	0.751322715012479
2011	1687	272521	4.64537e+06	Non-protected	0	0	0	0	0.108107351657497
2011	1688	332521	4.62137e+06	Non-protected	0	0	0	0	0.767454846608254
2011	1689	349521	4.63837e+06	Non-protected	0	0	0	0	0.663468828101685
2011	1690	292521	4.66937e+06	Non-protected	0	0	0	0	0.498843797300871
2011	1690	292521	4.66937e+06	SPAs	0	0	0	0	0.498843797300871
2011	1691	327521	4.66237e+06	SPAs	0	0	0	0	0.34513508055081
2011	1692	316521	4.64537e+06	Non-protected	0	0	0	0	0.431202743678412
2011	1693	304521	4.68637e+06	SPAs	0	0	0	0	0.844377212732933
2011	1694	259521	4.66237e+06	Non-protected	0	0	0	0	0.0288807249986839
2011	1695	288521	4.61937e+06	Non-protected	0	0	0	0	0.826304660967066
2011	1696	272521	4.68637e+06	Non-protected	0	0	0	0	0.0371488665249339
2011	1697	289521	4.64137e+06	N.R. of Villafáfila	0	0	0	0	0.843256425282961
2011	1698	328521	4.61137e+06	Non-protected	0	0	0	0	0.650409159256452
2011	1699	326521	4.59237e+06	Non-protected	0	0	0	0	0.0666349214460505
2011	1699	326521	4.59237e+06	SPAs	0	0	0	0	0.0666349214460505
2011	1700	311521	4.61037e+06	Non-protected	0	0	0	0	0.79986421537385
2011	1701	287521	4.61637e+06	Non-protected	0	0	0	0	0.81914842951916
2011	1702	286521	4.64637e+06	SPAs	0	0	0	0	0.842093372896321
2011	1703	318521	4.60637e+06	Non-protected	0	0	0	0	0.3499767628966
2011	1704	305521	4.58037e+06	SPAs	0	0	0	0	0.30247007321202
2011	1704	305521	4.58037e+06	SPAs	0	0	0	0	0.30247007321202
2011	1705	256521	4.70337e+06	Non-protected	0	0	0	0	0.232375550961206
2011	1706	227521	4.68937e+06	Non-protected	0	0	0	0	0.0366091194246054
2011	1706	227521	4.68937e+06	Non-protected	0	0	0	0	0.0366091194246054
2011	1707	287521	4.69737e+06	Non-protected	0	0	0	0	0.299521314548881
2011	1708	291521	4.62037e+06	SPAs	0	0	0	0	0.76696666753347
2011	1709	279521	4.62037e+06	Non-protected	0	0	0	0	0.816232232911002
2011	1710	300521	4.69637e+06	Non-protected	0	0	0	0	0.854673142503563
2011	1711	267521	4.67037e+06	Non-protected	0	0	0	0	0.0295389546032668
2011	1712	357521	4.61537e+06	Non-protected	0	0	0	0	0.0553451573848375
2011	1713	258521	4.71037e+06	Non-protected	0	0	0	0	0.19320784103243
2011	1714	269521	4.65337e+06	Non-protected	0	0	0	0	0.131831153014261
2011	1715	233521	4.69237e+06	Non-protected	0	0	0	0	0.0304817848049515
2011	1716	269521	4.66537e+06	Non-protected	0	0	0	0	0.0376974805274767
2011	1717	280521	4.72337e+06	Non-protected	0	0	0	0	0.0377809744312125
2011	1718	262521	4.68637e+06	Non-protected	0	0	0	0	0.0405479815558231
2011	1719	340521	4.59937e+06	Non-protected	0	0	0	0	0.306591060057753
2011	1720	300521	4.66337e+06	Non-protected	0	0	0	0	0.769968766837573
2011	1721	296521	4.67437e+06	SPAs	0	0	0	0	0.775988803604825
2011	1722	318521	4.63237e+06	Non-protected	0	0	0	0	0.847349627752501
2011	1723	298521	4.61537e+06	Non-protected	0	0	0	0	0.901759416370373
2011	1723	298521	4.61537e+06	SPAs	0	0	0	0	0.901759416370373
2011	1724	329521	4.57837e+06	Non-protected	0	0	0	0	0.20179597591211
2011	1725	297521	4.58937e+06	Non-protected	0	0	0	0	0.229318905593124
2011	1726	289521	4.68937e+06	Non-protected	0	0	0	0	0.032011930533878
2011	1727	278521	4.70137e+06	Non-protected	0	0	0	0	0.195319280121413
2011	1728	247521	4.69837e+06	Non-protected	0	0	0	0	0.0484996187827149
2011	1729	282521	4.68037e+06	Non-protected	0	0	0	0	0.0451995447340335
2011	1730	280521	4.64037e+06	Non-protected	0	0	0	0	0.764857290154512
2011	1730	280521	4.64037e+06	N.R. of Villafáfila	0	0	0	0	0.764857290154512
2011	1731	326521	4.66737e+06	Non-protected	0	0	0	0	0.761673062159095
2011	1732	362521	4.60537e+06	Non-protected	0	0	0	0	0.62203679907174
2011	1733	297521	4.60437e+06	Non-protected	0	0	0	0	0.391375585251087
2011	1734	296521	4.61837e+06	Non-protected	0	0	0	0	0.867549073613391
2011	1734	296521	4.61837e+06	SPAs	0	0	0	0	0.867549073613391
2011	1735	325521	4.59737e+06	Non-protected	0	0	0	0	0.29248953056042
2011	1736	273521	4.63037e+06	Non-protected	0	0	0	0	0.806728888310269
2011	1736	273521	4.63037e+06	N.R. of Villafáfila	0	0	0	0	0.806728888310269
2011	1737	251521	4.69537e+06	Non-protected	0	0	0	0	0.0402164917998493
2011	1738	307521	4.63137e+06	Non-protected	0	0	0	0	0.631897287260158
2011	1739	323521	4.61737e+06	Non-protected	0	0	0	0	0.841362564937964
2011	1740	306521	4.63037e+06	Non-protected	0	0	0	0	0.24754319314308
2011	1741	309521	4.69637e+06	Non-protected	0	0	0	0	0.835201971158089
2011	1742	219521	4.69837e+06	Non-protected	0	0	0	0	0.0288807249986839
2011	1743	346521	4.61637e+06	Non-protected	0	0	0	0	0.854580576330616
2011	1744	347521	4.62037e+06	Non-protected	0	0	0	0	0.612072416348331
2011	1745	241521	4.67537e+06	Non-protected	0	0	0	0	0.0750218102516185
2011	1746	343521	4.58937e+06	Non-protected	0	0	0	0	0.146548855528918
2011	1747	284521	4.64937e+06	Non-protected	0	0	0	0	0.847793629364586
2011	1747	284521	4.64937e+06	SPAs	0	0	0	0	0.847793629364586
2011	1748	278521	4.64637e+06	Non-protected	0	0	0	0	0.0724470560369432
2011	1749	228521	4.69437e+06	Non-protected	0	0	0	0	0.0545890081463056
2011	1750	239521	4.70937e+06	Non-protected	0	0	0	0	0.0391438448716652
2011	1751	263521	4.67537e+06	Non-protected	0	0	0	0	0.664803986047201
2011	1751	263521	4.67537e+06	SPAs	0	0	0	0	0.664803986047201
2011	1752	268521	4.71937e+06	Non-protected	0	0	0	0	0.0516757779080858
2011	1753	248521	4.68637e+06	Non-protected	0	0	0	0	0.0418722324399446
2011	1754	341521	4.59337e+06	Non-protected	0	0	0	0	0.0614223849027855
2011	1755	302521	4.65437e+06	SPAs	0	0	0	0	0.813478972995418
2011	1756	242521	4.66837e+06	Non-protected	0	0	0	0	0.167765554426926
2011	1757	262521	4.71837e+06	Non-protected	0	0	0	0	0.585223338182281
2011	1758	279521	4.62937e+06	N.R. of Villafáfila	0	0	0	0	0.794218743718283
2011	1759	248521	4.71537e+06	Non-protected	0	0	0	0	0.120510017381047
2011	1760	244521	4.69937e+06	Non-protected	0	0	0	0	0.087610317913291
2011	1761	270521	4.70837e+06	Non-protected	0	0	0	0	0.0830327076487936
2011	1762	266521	4.65537e+06	Non-protected	0	0	0	0	0.396744314853903
2011	1763	242521	4.67837e+06	Non-protected	0	0	0	0	0.0420176861098528
2011	1764	235521	4.68237e+06	Non-protected	0	0	0	0	0.0341468754491044
2011	1765	258521	4.65937e+06	Non-protected	0	0	0	0	0.429057046418853
2011	1766	311521	4.65637e+06	Non-protected	0	0	0	0	0.865859462762626
2011	1766	311521	4.65637e+06	SPAs	0	0	0	0	0.865859462762626
2011	1767	299521	4.65037e+06	SPAs	0	0	0	0	0.836028899310069
2011	1768	289521	4.72737e+06	Non-protected	0	0	0	0	0.0413779163612659
2011	1769	328521	4.63137e+06	Non-protected	0	0	0	0	0.425934960317876
2011	1770	321521	4.63637e+06	Non-protected	0	0	0	0	0.765686221581371
2011	1771	247521	4.70137e+06	Non-protected	0	0	0	0	0.101555582436698
2011	1772	349521	4.62337e+06	Non-protected	0	0	0	0	0.780459652337717
2011	1773	304521	4.65837e+06	SPAs	0	0	0	0	0.797494062088122
2011	1774	295521	4.61037e+06	Non-protected	0	0	0	0	0.892200883846733
2011	1775	331521	4.63937e+06	Non-protected	0	0	0	0	0.720459007768432
2011	1776	262521	4.66237e+06	Non-protected	0	0	0	0	0.0426959703056989
2011	1777	281521	4.63537e+06	N.R. of Villafáfila	0	0	0	0	0.875950997579146
2011	1778	285521	4.72437e+06	Non-protected	0	0	0	0	0.177018399637581
2011	1779	305521	4.70137e+06	Non-protected	0	0	0	0	0.633352899032596
2011	1780	276521	4.69437e+06	Non-protected	0	0	0	0	0.0531850554797961
2011	1781	323521	4.62037e+06	Non-protected	0	0	0	0	0.12884828433609
2011	1782	283521	4.70537e+06	SPAs	0	0	0	0	0.346685405214419
2011	1783	313521	4.63537e+06	Non-protected	0	0	0	0	0.107932592909514
2011	1784	312521	4.67337e+06	Non-protected	0	0	0	0	0.67220533327347
2011	1785	319521	4.58437e+06	Non-protected	0	0	0	0	0.389811053908337
2011	1786	330521	4.61737e+06	Non-protected	0	0	0	0	0.787289150963995
2011	1787	282521	4.64737e+06	Non-protected	0	0	0	0	0.417109175782599
2011	1788	308521	4.67537e+06	Non-protected	0	0	0	0	0.742907725322918
2011	1788	308521	4.67537e+06	SPAs	0	0	0	0	0.742907725322918
2011	1789	295521	4.69337e+06	Non-protected	0	0	0	0	0.723023147565747
2011	1790	279521	4.70437e+06	Non-protected	0	0	0	0	0.635921695788903
2011	1791	327521	4.67137e+06	Non-protected	0	0	0	0	0.427841143233589
2011	1791	327521	4.67137e+06	SPAs	0	0	0	0	0.427841143233589
2011	1792	264521	4.68437e+06	Non-protected	0	0	0	0	0.0488944531573063
2011	1793	251521	4.72137e+06	Non-protected	0	0	0	0	0.119824024065291
2011	1794	292521	4.60237e+06	Non-protected	0	0	0	0	0.133588467990523
2011	1795	345521	4.63437e+06	Non-protected	0	0	0	0	0.604513211546511
2011	1796	297521	4.59837e+06	Non-protected	0	0	0	0	0.0553320292525772
2011	1797	321521	4.65037e+06	Non-protected	0	0	0	0	0.834953461408681
2011	1798	315521	4.65037e+06	Non-protected	0	0	0	0	0.539841468036992
2011	1799	361521	4.60337e+06	Non-protected	0	0	0	0	0.0967533590571987
2011	1800	288521	4.68237e+06	Non-protected	0	0	0	0	0.0612528863440844
2011	1801	325521	4.61537e+06	Non-protected	0	0	0	0	0.732443293125047
2011	1802	331521	4.64237e+06	Non-protected	0	0	0	0	0.550087847751991
2011	1802	331521	4.64237e+06	SPAs	0	0	0	0	0.550087847751991
2011	1803	258521	4.69237e+06	Non-protected	0	0	0	0	0.0636896964017104
2011	1804	288521	4.63437e+06	N.R. of Villafáfila	0	0	0	0	0.925459001414665
2011	1805	313521	4.60437e+06	Non-protected	0	0	0	0	0.292004540976646
2011	1806	370521	4.60037e+06	Non-protected	0	0	0	0	0.0331494336079686
2011	1807	306521	4.65937e+06	SPAs	0	0	0	0	0.699158158315547
2011	1808	338521	4.60437e+06	Non-protected	0	0	0	0	0.624075823340524
2011	1809	289521	4.66937e+06	Non-protected	0	0	0	0	0.0758756429608074
2011	1810	289521	4.62737e+06	N.R. of Villafáfila	0	0	0	0	0.838645965469905
2011	1811	327521	4.61637e+06	Non-protected	0	0	0	0	0.803323455231522
2011	1812	335521	4.62837e+06	Non-protected	0	0	0	0	0.761225260720959
2011	1813	302521	4.66037e+06	SPAs	0	0	0	0	0.77262521705379
2011	1814	287521	4.62437e+06	Non-protected	0	0	0	0	0.932380996856892
2011	1815	315521	4.61437e+06	Non-protected	0	0	0	0	0.731838833104844
2011	1816	255521	4.68637e+06	Non-protected	0	0	0	0	0.0616021596365818
2011	1816	255521	4.68637e+06	SPAs	0	0	0	0	0.0616021596365818
2011	1817	244521	4.67137e+06	Non-protected	0	0	0	0	0.264454462076109
[truncated: 138,911 more rows]
